# Supplementary material for: Poly[diaqua­bis(μ-4-carb­oxy-2-propyl-1H-imidazole-5-carboxyl­ato-κ3 N 3,O 4:O 5)calcium(II)]
Source: Acta Crystallogr Sect E Struct Rep Online. 2009 Dec 12;66(Pt 1):m53. doi: 10.1107/S1600536809052799 (PMC2980060; doi:10.1107/S1600536809052799)
Supplement: Supplementary file 1 [file e-66-00m53-sup1.cif]

##############################################################################
###                                                                        ###
###        Electronic paper (Acta Crystallographica Section E)             ###
###                                                                        ###
##############################################################################
#                                                                            #
# This CIF contains the data in a paper accepted for publication in Acta     #
# Crystallographica Section E. It conforms to the requirements of Notes      #
# for Authors for Section E, and has been peer reviewed under the auspices   #
# of the IUCr Commission on Journals.                                        #
#                                                                            #
# Full details of the Crystallographic Information File format               #
# are given in the paper "The Crystallographic Information File (CIF):       #
# a New Standard Archive File for Crystallography" by S. R. Hall, F. H.      #
# Allen and I. D. Brown [Acta Cryst. (1991), A47, 655-685].                  #
#                                                                            #
# The current version of the core CIF dictionary is obtainable from          #
# ftp://ftp.iucr.org/pub/cif_core.dic. The current version number is 2.4.    #
#                                                                            #
# Software is freely available for graphical display of the structure(s) in  #
# this CIF.  For information consult the CIF home page http://www.iucr.org/  #
# cif/home.html                                                              #
#                                                                            #
# This file may be used for bona fide research purposes within the           #
# scientific community so long as proper attribution is given to the journal # 
# article from which it was obtained.                                        #
#                                                                            #
##############################################################################
                                             
data_I
_audit_creation_method     SHELXL-97
_chemical_name_systematic
;
Poly[diaquabis(\m-4-carboxy-2-propyl-1<i>H</i>-imidazole-5-carboxylato-
\k^3^<i>N</i>^3^,<i>O</i>^4^:<i>O</i>^5^)calcium(II)]
;
_chemical_name_common     ?
_chemical_formula_moiety     'C16 H22 Ca N4 O10'
_chemical_formula_sum     'C16 H22 Ca N4 O10'
_chemical_formula_iupac     '[Ca (C8 H9 N2 O4)2 (H2 O)2]'
_chemical_formula_weight     470.46
_chemical_melting_point     ?
_symmetry_cell_setting     Monoclinic
_symmetry_space_group_name_H-M     'C 2/c'
_symmetry_space_group_name_Hall     '-C 2yc'
loop_
    _symmetry_equiv_pos_as_xyz
    'x, y, z'
    '-x, y, -z+1/2'
    'x+1/2, y+1/2, z'
    '-x+1/2, y+1/2, -z+1/2'
    '-x, -y, -z'
    'x, -y, z-1/2'
    '-x+1/2, -y+1/2, -z'
    'x+1/2, -y+1/2, z-1/2'
_cell_length_a     12.703(3)
_cell_length_b     13.006(3)
_cell_length_c     11.697(2)
_cell_angle_alpha     90.00
_cell_angle_beta     97.864(2)
_cell_angle_gamma     90.00
_cell_volume     1914.3(7)
_cell_formula_units_Z     4
_cell_measurement_reflns_used     3600
_cell_measurement_theta_min     1.36
_cell_measurement_theta_max     28
_cell_measurement_temperature     273(2)
_exptl_crystal_description     block
_exptl_crystal_colour     white
_exptl_crystal_size_max     0.32
_exptl_crystal_size_mid     0.24
_exptl_crystal_size_min     0.20
_exptl_crystal_density_diffrn     1.632
_exptl_crystal_density_meas     ?
_exptl_crystal_density_method     'not measured'
_exptl_crystal_F_000     984
_exptl_absorpt_coefficient_mu     0.395
_exptl_absorpt_correction_type     multi-scan
_exptl_absorpt_process_details     '(SADABS; Bruker, 2004)'
_exptl_absorpt_correction_T_min     0.8840
_exptl_absorpt_correction_T_max     0.9251
_exptl_special_details
;
;
_diffrn_ambient_temperature     273(2)
_diffrn_radiation_type     MoK\a
_diffrn_radiation_wavelength     0.71073
_diffrn_radiation_source     'fine-focus sealed tube'
_diffrn_radiation_monochromator     graphite
_diffrn_measurement_device_type     'Bruker APEXII area-detector diffractometer'
_diffrn_measurement_method     '\f and \w scan'
_diffrn_detector_area_resol_mean     ?
_diffrn_reflns_number     4830
_diffrn_reflns_av_R_equivalents     0.0396
_diffrn_reflns_av_sigmaI/netI     0.0412
_diffrn_reflns_theta_min     2.25
_diffrn_reflns_theta_max     25.20
_diffrn_reflns_theta_full     25.20
_diffrn_measured_fraction_theta_max     0.997
_diffrn_measured_fraction_theta_full     0.997
_diffrn_reflns_limit_h_min     -13
_diffrn_reflns_limit_h_max     15
_diffrn_reflns_limit_k_min     -14
_diffrn_reflns_limit_k_max     15
_diffrn_reflns_limit_l_min     -14
_diffrn_reflns_limit_l_max     13
_diffrn_standards_number     0
_diffrn_standards_interval_count     ?
_diffrn_standards_interval_time     ?
_diffrn_standards_decay_%     ?
_refine_special_details
;
Refinement of <i>F</i>^2^ against ALL reflections. The weighted <i>R</i>-factor
<i>wR</i> and goodness of fit <i>S</i> are based on <i>F</i>^2^, conventional
<i>R</i>-factors <i>R</i> are based on <i>F</i>, with <i>F</i> set to zero for
negative <i>F</i>^2^. The threshold expression of <i>F</i>^2^ >
\s(<i>F</i>^2^) is used only for calculating <i>R</i>-factors(gt) <i>etc</i>.
and is not relevant to the choice of reflections for refinement.
<i>R</i>-factors based on <i>F</i>^2^ are statistically about twice as large
as those based on <i>F</i>, and <i>R</i>- factors based on ALL data will be
even larger.
;
_reflns_number_total     1718
_reflns_number_gt     1504
_reflns_threshold_expression     I>2sigma(I)
_refine_ls_structure_factor_coef     Fsqd
_refine_ls_matrix_type     full
_refine_ls_R_factor_all     0.0385
_refine_ls_R_factor_gt     0.0339
_refine_ls_wR_factor_gt     0.0948
_refine_ls_wR_factor_ref     0.0988
_refine_ls_goodness_of_fit_ref     1.015
_refine_ls_restrained_S_all     1.015
_refine_ls_number_reflns     1718
_refine_ls_number_parameters     144
_refine_ls_number_restraints     3
_refine_ls_hydrogen_treatment     constr
_refine_ls_weighting_scheme     calc
_refine_ls_weighting_details
         'calc w=1/[\s^2^(Fo^2^)+(0.0551P)^2^+1.4700P] where P=(Fo^2^+2Fc^2^)/3'
_atom_sites_solution_hydrogens     geom
_atom_sites_solution_primary     direct
_atom_sites_solution_secondary     difmap
_refine_ls_shift/su_max     0.000
_refine_ls_shift/su_mean     0.000
_refine_diff_density_max     0.288
_refine_diff_density_min     -0.234
_refine_ls_extinction_method     'SHELXL97 (Sheldrick, 2008)'
_refine_ls_extinction_coef     0.0076(9)
_refine_ls_extinction_expression
                                  'Fc^*^=kFc[1+0.001xFc^2^\l^3^/sin(2\q)]^-1/4^'
loop_
    _atom_type_symbol
    _atom_type_description
    _atom_type_scat_dispersion_real
    _atom_type_scat_dispersion_imag
    _atom_type_scat_source
    'C' 'C' 0.0033 0.0016
                         'International Tables Vol C Tables 4.2.6.8 and 6.1.1.4'
    'H' 'H' 0.0000 0.0000
                         'International Tables Vol C Tables 4.2.6.8 and 6.1.1.4'
    'Ca' 'Ca' 0.2262 0.3064
                         'International Tables Vol C Tables 4.2.6.8 and 6.1.1.4'
    'N' 'N' 0.0061 0.0033
                         'International Tables Vol C Tables 4.2.6.8 and 6.1.1.4'
    'O' 'O' 0.0106 0.0060
                         'International Tables Vol C Tables 4.2.6.8 and 6.1.1.4'
_computing_data_collection     'APEX2 (Bruker, 2004)'
_computing_cell_refinement     'SAINT (Bruker, 2004)'
_computing_data_reduction     'SAINT (Bruker, 2004)'
_computing_structure_solution     'SHELXS97 (Sheldrick, 2008)'
_computing_structure_refinement     'SHELXL97 (Sheldrick, 2008)'
_computing_molecular_graphics     'SHELXTL (Sheldrick, 2008)'
_computing_publication_material     'SHELXTL (Sheldrick, 2008)'
loop_
    _atom_site_type_symbol
    _atom_site_label
    _atom_site_fract_x
    _atom_site_fract_y
    _atom_site_fract_z
    _atom_site_U_iso_or_equiv
    _atom_site_adp_type
    _atom_site_calc_flag
    _atom_site_refinement_flags
    _atom_site_occupancy
    _atom_site_disorder_assembly
    _atom_site_disorder_group
    Ca Ca1 0.5000 0.07420(4) 0.2500 0.0189(2) Uani d S 1 . .
    O O1 0.33875(11) 0.05035(10) 0.36313(12) 0.0262(3) Uani d . 1 . .
    O O1W 0.55495(11) 0.10622(11) 0.45862(12) 0.0319(4) Uani d D 1 . .
    H H1W 0.5121 0.1347 0.4970 0.048 Uiso d RD 1 . .
    H H2W 0.5769 0.0519 0.4904 0.048 Uiso d RD 1 . .
    O O2 0.20033(11) 0.11430(10) 0.43530(13) 0.0296(4) Uani d . 1 . .
    H H1 0.1663 0.1680 0.4316 0.044 Uiso calc R 1 . .
    O O3 0.09452(11) 0.27478(11) 0.42169(12) 0.0308(4) Uani d . 1 . .
    O O4 0.09469(12) 0.42512(10) 0.33195(13) 0.0352(4) Uani d . 1 . .
    N N1 0.36595(12) 0.22589(11) 0.23987(13) 0.0201(4) Uani d . 1 . .
    N N2 0.26433(12) 0.36382(11) 0.21921(13) 0.0225(4) Uani d . 1 . .
    H H2 0.2403 0.4229 0.1951 0.027 Uiso d R 1 . .
    C C1 0.28670(14) 0.21777(14) 0.30920(15) 0.0192(4) Uani d . 1 . .
    C C2 0.22299(14) 0.30376(14) 0.29747(16) 0.0209(4) Uani d . 1 . .
    C C3 0.34950(14) 0.31557(14) 0.18572(16) 0.0215(4) Uani d . 1 . .
    C C4 0.27622(14) 0.12212(14) 0.37333(16) 0.0204(4) Uani d . 1 . .
    C C5 0.40949(15) 0.36092(15) 0.09774(17) 0.0255(4) Uani d . 1 . .
    H H5A 0.4753 0.3231 0.0974 0.031 Uiso calc R 1 . .
    H H5B 0.4277 0.4315 0.1189 0.031 Uiso calc R 1 . .
    C C6 0.34718(17) 0.35929(17) -0.02384(18) 0.0334(5) Uani d . 1 . .
    H H6A 0.3399 0.2888 -0.0508 0.040 Uiso calc R 1 . .
    H H6B 0.2764 0.3865 -0.0212 0.040 Uiso calc R 1 . .
    C C7 0.40144(19) 0.42208(18) -0.1082(2) 0.0382(6) Uani d . 1 . .
    H H7A 0.4067 0.4924 -0.0832 0.057 Uiso calc R 1 . .
    H H7B 0.3606 0.4184 -0.1835 0.057 Uiso calc R 1 . .
    H H7C 0.4714 0.3952 -0.1113 0.057 Uiso calc R 1 . .
    C C8 0.13058(15) 0.33836(15) 0.35251(16) 0.0240(4) Uani d . 1 . .
loop_
    _atom_site_aniso_label
    _atom_site_aniso_U_11
    _atom_site_aniso_U_22
    _atom_site_aniso_U_33
    _atom_site_aniso_U_12
    _atom_site_aniso_U_13
    _atom_site_aniso_U_23
    Ca1 0.0189(3) 0.0157(3) 0.0229(3) 0.000 0.0052(2) 0.000
    O1 0.0267(7) 0.0187(7) 0.0336(8) 0.0026(6) 0.0051(6) 0.0014(6)
    O1W 0.0345(8) 0.0327(8) 0.0299(8) 0.0035(6) 0.0095(6) 0.0011(6)
    O2 0.0303(8) 0.0228(7) 0.0384(8) 0.0041(6) 0.0140(7) 0.0073(6)
    O3 0.0295(8) 0.0300(8) 0.0360(8) 0.0045(6) 0.0155(6) 0.0036(6)
    O4 0.0385(9) 0.0295(8) 0.0394(9) 0.0182(6) 0.0119(7) 0.0052(6)
    N1 0.0188(8) 0.0190(8) 0.0231(8) 0.0000(6) 0.0049(6) 0.0001(6)
    N2 0.0250(8) 0.0157(8) 0.0275(9) 0.0045(6) 0.0059(7) 0.0042(6)
    C1 0.0185(9) 0.0192(9) 0.0198(9) -0.0003(7) 0.0023(7) -0.0013(7)
    C2 0.0219(9) 0.0200(9) 0.0212(9) 0.0015(7) 0.0046(8) -0.0011(7)
    C3 0.0207(9) 0.0201(9) 0.0236(10) -0.0007(7) 0.0027(8) -0.0004(7)
    C4 0.0203(9) 0.0191(9) 0.0215(10) -0.0007(7) 0.0020(7) -0.0016(7)
    C5 0.0230(10) 0.0255(10) 0.0288(11) -0.0018(8) 0.0062(8) 0.0047(8)
    C6 0.0311(11) 0.0350(12) 0.0332(12) -0.0093(9) 0.0012(9) 0.0059(9)
    C7 0.0419(13) 0.0429(13) 0.0294(12) -0.0077(10) 0.0037(10) 0.0069(9)
    C8 0.0235(10) 0.0266(10) 0.0219(10) 0.0022(8) 0.0035(8) -0.0017(8)
_geom_special_details
;
All e.s.d.'s (except the e.s.d. in the dihedral angle between two l.s. planes)
are estimated using the full covariance matrix. The cell e.s.d.'s are taken
into account individually in the estimation of e.s.d.'s in distances, angles
and torsion angles; correlations between e.s.d.'s in cell parameters are only
used when they are defined by crystal symmetry. An approximate (isotropic)
treatment of cell e.s.d.'s is used for estimating e.s.d.'s involving l.s.
planes.
;
loop_
    _geom_bond_atom_site_label_1
    _geom_bond_atom_site_label_2
    _geom_bond_site_symmetry_2
    _geom_bond_distance
    _geom_bond_publ_flag
    Ca1 O4 4_545 2.4104(14) ?
    Ca1 O4 3_545 2.4104(14) ?
    Ca1 O1W . 2.4798(15) ?
    Ca1 O1W 2_655 2.4799(15) ?
    Ca1 N1 2_655 2.5982(15) ?
    Ca1 N1 . 2.5982(15) ?
    Ca1 O1 . 2.6048(14) ?
    Ca1 O1 2_655 2.6049(14) ?
    O1 C4 . 1.242(2) ?
    O1W H1W . 0.8378 ?
    O1W H2W . 0.8287 ?
    O2 C4 . 1.287(2) ?
    O2 H1 . 0.8200 ?
    O3 C8 . 1.284(2) ?
    O4 C8 . 1.228(2) ?
    O4 Ca1 3_455 2.4102(14) ?
    N1 C3 . 1.330(2) ?
    N1 C1 . 1.380(2) ?
    N2 C3 . 1.354(2) ?
    N2 C2 . 1.362(2) ?
    N2 H2 . 0.8600 ?
    C1 C2 . 1.376(3) ?
    C1 C4 . 1.468(3) ?
    C2 C8 . 1.484(3) ?
    C3 C5 . 1.484(3) ?
    C5 C6 . 1.530(3) ?
    C5 H5A . 0.9700 ?
    C5 H5B . 0.9700 ?
    C6 C7 . 1.517(3) ?
    C6 H6A . 0.9700 ?
    C6 H6B . 0.9700 ?
    C7 H7A . 0.9600 ?
    C7 H7B . 0.9600 ?
    C7 H7C . 0.9600 ?
loop_
    _geom_angle_atom_site_label_1
    _geom_angle_atom_site_label_2
    _geom_angle_atom_site_label_3
    _geom_angle_site_symmetry_1
    _geom_angle_site_symmetry_3
    _geom_angle
    _geom_angle_publ_flag
    O4 Ca1 O4 4_545 3_545 72.89(8) ?
    O4 Ca1 O1W 4_545 . 125.76(5) ?
    O4 Ca1 O1W 3_545 . 71.69(5) ?
    O4 Ca1 O1W 4_545 2_655 71.69(5) ?
    O4 Ca1 O1W 3_545 2_655 125.76(5) ?
    O1W Ca1 O1W . 2_655 160.66(7) ?
    O4 Ca1 N1 4_545 2_655 156.52(5) ?
    O4 Ca1 N1 3_545 2_655 107.72(5) ?
    O1W Ca1 N1 . 2_655 74.52(5) ?
    O1W Ca1 N1 2_655 2_655 90.68(5) ?
    O4 Ca1 N1 4_545 . 107.72(5) ?
    O4 Ca1 N1 3_545 . 156.53(5) ?
    O1W Ca1 N1 . . 90.68(5) ?
    O1W Ca1 N1 2_655 . 74.52(5) ?
    N1 Ca1 N1 2_655 . 81.19(7) ?
    O4 Ca1 O1 4_545 . 73.86(5) ?
    O4 Ca1 O1 3_545 . 94.96(5) ?
    O1W Ca1 O1 . . 69.83(5) ?
    O1W Ca1 O1 2_655 . 112.64(5) ?
    N1 Ca1 O1 2_655 . 128.56(5) ?
    N1 Ca1 O1 . . 63.74(4) ?
    O4 Ca1 O1 4_545 2_655 94.96(5) ?
    O4 Ca1 O1 3_545 2_655 73.85(5) ?
    O1W Ca1 O1 . 2_655 112.64(5) ?
    O1W Ca1 O1 2_655 2_655 69.82(5) ?
    N1 Ca1 O1 2_655 2_655 63.74(4) ?
    N1 Ca1 O1 . 2_655 128.56(5) ?
    O1 Ca1 O1 . 2_655 166.32(6) ?
    C4 O1 Ca1 . . 121.13(12) ?
    Ca1 O1W H1W . . 119.1 ?
    Ca1 O1W H2W . . 109.3 ?
    H1W O1W H2W . . 109.8 ?
    C4 O2 H1 . . 109.5 ?
    C8 O4 Ca1 . 3_455 165.57(15) ?
    C3 N1 C1 . . 105.49(14) ?
    C3 N1 Ca1 . . 138.32(12) ?
    C1 N1 Ca1 . . 116.18(11) ?
    C3 N2 C2 . . 108.98(15) ?
    C3 N2 H2 . . 125.5 ?
    C2 N2 H2 . . 125.5 ?
    C2 C1 N1 . . 110.21(16) ?
    C2 C1 C4 . . 130.27(17) ?
    N1 C1 C4 . . 119.30(15) ?
    N2 C2 C1 . . 104.93(16) ?
    N2 C2 C8 . . 121.21(16) ?
    C1 C2 C8 . . 133.83(17) ?
    N1 C3 N2 . . 110.39(16) ?
    N1 C3 C5 . . 128.07(17) ?
    N2 C3 C5 . . 121.51(17) ?
    O1 C4 O2 . . 122.20(17) ?
    O1 C4 C1 . . 118.94(16) ?
    O2 C4 C1 . . 118.82(16) ?
    C3 C5 C6 . . 112.93(16) ?
    C3 C5 H5A . . 109.0 ?
    C6 C5 H5A . . 109.0 ?
    C3 C5 H5B . . 109.0 ?
    C6 C5 H5B . . 109.0 ?
    H5A C5 H5B . . 107.8 ?
    C7 C6 C5 . . 111.95(17) ?
    C7 C6 H6A . . 109.2 ?
    C5 C6 H6A . . 109.2 ?
    C7 C6 H6B . . 109.2 ?
    C5 C6 H6B . . 109.2 ?
    H6A C6 H6B . . 107.9 ?
    C6 C7 H7A . . 109.5 ?
    C6 C7 H7B . . 109.5 ?
    H7A C7 H7B . . 109.5 ?
    C6 C7 H7C . . 109.5 ?
    H7A C7 H7C . . 109.5 ?
    H7B C7 H7C . . 109.5 ?
    O4 C8 O3 . . 124.05(18) ?
    O4 C8 C2 . . 119.22(17) ?
    O3 C8 C2 . . 116.72(17) ?
loop_
    _geom_hbond_atom_site_label_D
    _geom_hbond_atom_site_label_H
    _geom_hbond_atom_site_label_A
    _geom_hbond_site_symmetry_A
    _geom_hbond_distance_DH
    _geom_hbond_distance_HA
    _geom_hbond_distance_DA
    _geom_hbond_angle_DHA
    N2 H2 O1 4 0.86 2.01 2.859(2) 170.9
    O1W H2W O1 5_656 0.83 2.31 3.088(2) 156.2
    O1W H1W O3 7_556 0.84 2.12 2.947(2) 171.6
data_global
_journal_date_recd_electronic     2009-12-03
_journal_date_accepted     2009-12-08
_journal_name_full     'Acta Crystallographica, Section E'
_journal_year     2010
_journal_volume     66
_journal_issue      1
_journal_page_first     m53
_journal_page_last     m53
_journal_paper_category     QM
_journal_coeditor_code     NG2702
_publ_contact_author_name     'Wen-Dong, Song'
_publ_contact_author_address
;
College of Science, Guang Dong Ocean University,
Zhan Jiang 524088
People's Republic of China
;
_publ_contact_author_email     songwd60@126.com
_publ_contact_author_fax     '86 0759 2383636'
_publ_contact_author_phone     '86 0759 2383559'
_publ_section_title
;\
Poly[diaquabis(\m-4-carboxy-2-propyl-1<i>H</i>-imidazole-5-carboxylato-\
\k^3^<i>N</i>^3^,<i>O</i>^4^:<i>O</i>^5^)calcium(II)]
;
loop_
    _publ_author_name
    _publ_author_footnote
    _publ_author_address
    'Wen-Dong Song' .
;
College of Science, Guang Dong Ocean University
Zhanjiang 524088
People's Republic of China
;
    'Jian-Bin Yan' .
;
College of Science, Guang Dong Ocean University
Zhanjiang 524088
People's Republic of China
;
    'Shi-Jie Li' .
;
College of Science, Guang Dong Ocean University
Zhanjiang 524088
People's Republic of China
;
    'Dong-Liang Miao' .
;
College of Science, Guang Dong Ocean University
Zhanjiang 524088
People's Republic of China
;
    'Xiao-Fei Li' .
;
College of Science, Guang Dong Ocean University
Zhanjiang 524088
People's Republic of China
;
