# Supplementary material for: Poly[diaqua­bis(μ-4-carb­oxy-2-propyl-1H-imidazole-5-carboxyl­ato-κ3 N 3,O 4:O 5)calcium(II)]
Source: Acta Crystallogr Sect E Struct Rep Online. 2009 Dec 12;66(Pt 1):m53. doi: 10.1107/S1600536809052799 (PMC2980060; doi:10.1107/S1600536809052799)
Supplement: Supplementary file 2 [file e-66-00m53-Isup2.hkl]

# 
# h,k,l, Fc-squared, Fo-squared, sigma(Fo-squared) and status flag 
# 
data_I
_shelx_title ' 1 in C2/c                   New: C2/c' 
_shelx_refln_list_code          4 
_shelx_F_calc_maximum      278.77 
_exptl_crystal_F_000       984.00 
_reflns_d_resolution_high  0.8346 
 
loop_ 
 _symmetry_equiv_pos_as_xyz 
 'x, y, z' 
 '-x, y, -z+1/2' 
 'x+1/2, y+1/2, z' 
 '-x+1/2, y+1/2, -z+1/2' 
 '-x, -y, -z' 
 'x, -y, z-1/2' 
 '-x+1/2, -y+1/2, -z' 
 'x+1/2, -y+1/2, z-1/2' 
 
_cell_length_a    12.7030 
_cell_length_b    13.0060 
_cell_length_c    11.6970 
_cell_angle_alpha  90.000 
_cell_angle_beta   97.864 
_cell_angle_gamma  90.000 
 
_shelx_F_squared_multiplier     1.000 
 
loop_ 
 _refln_index_h 
 _refln_index_k 
 _refln_index_l 
 _refln_F_squared_calc 
 _refln_F_squared_meas 
 _refln_F_squared_sigma 
 _refln_observed_status 
   2   0   0     5904.88     5257.49    253.34 o 
   4   0   0     4471.14     5221.77    176.36 o 
   6   0   0      577.97      646.38     26.98 o 
   8   0   0     3042.36     3102.82    238.88 o 
  10   0   0     1186.58     1168.73     74.91 o 
  12   0   0      636.65      573.10     48.58 o 
  14   0   0     2379.21     2329.30    141.25 o 
   1   1   0    12187.83    14011.91    327.62 o 
   3   1   0     4908.36     4548.07    124.47 o 
   5   1   0      810.03      792.40     25.71 o 
   7   1   0     1616.48     1546.80     41.19 o 
   9   1   0      277.50      245.95     32.03 o 
  11   1   0       71.56       54.30     11.14 o 
  13   1   0      616.67      657.23     50.93 o 
  15   1   0      189.38      176.12     24.37 o 
   0   2   0     4088.94     4303.25    221.32 o 
   2   2   0    11311.17    11725.26    245.17 o 
   4   2   0     2094.12     2061.24     45.93 o 
   6   2   0     1451.82     1653.13     38.59 o 
   8   2   0      209.59      221.55      9.48 o 
  10   2   0      283.20      302.57     24.16 o 
  12   2   0     1376.43     1296.99     94.31 o 
  14   2   0      151.18      142.94     20.80 o 
   1   3   0      496.97      449.11     15.33 o 
   3   3   0     2011.27     2022.44     45.24 o 
   5   3   0     1081.65      970.92     24.46 o 
   7   3   0     1529.64     1613.06     38.84 o 
   9   3   0     1157.07     1135.26     40.44 o 
  11   3   0      935.50      876.85     44.84 o 
  13   3   0      363.53      377.23     30.55 o 
   0   4   0    34465.29    28430.66   1297.98 o 
   2   4   0      421.67      342.69     15.05 o 
   4   4   0     5194.96     5272.52    113.54 o 
   6   4   0      406.24      522.05     15.74 o 
   8   4   0       54.24       46.90      5.13 o 
  10   4   0        0.76       16.63      7.76 o 
  12   4   0       97.11       98.98     16.59 o 
  14   4   0       56.47       43.56     14.08 o 
   1   5   0      609.69      580.76     36.62 o 
   3   5   0    13643.18    13818.48    290.93 o 
   5   5   0       53.99       25.56      3.64 o 
   7   5   0     2316.42     2554.88     59.49 o 
   9   5   0     1042.29     1075.41     39.80 o 
  11   5   0      226.65      207.41     32.26 o 
  13   5   0      440.17      480.39     35.45 o 
   0   6   0    14650.22    15725.38    732.92 o 
   2   6   0     7381.47     7896.22    187.94 o 
   4   6   0      337.56      304.90     11.21 o 
   6   6   0       25.46       13.10      3.45 o 
   8   6   0        6.12        3.50      3.42 o 
  10   6   0     3054.96     3292.53    127.85 o 
  12   6   0      434.18      469.14     44.25 o 
   1   7   0    15955.34    16265.77    494.58 o 
   3   7   0      718.80      850.66     45.65 o 
   5   7   0      759.28      750.86     30.69 o 
   7   7   0        6.91        2.03      3.24 o 
   9   7   0     2442.85     2296.24     74.50 o 
  11   7   0      623.94      690.71     48.55 o 
  13   7   0     1456.52     1637.44     77.12 o 
   0   8   0      293.21      367.50     29.79 o 
   2   8   0     2569.59     2508.26     69.29 o 
   4   8   0      324.86      313.19     12.46 o 
   6   8   0     2870.38     2887.73     67.89 o 
   8   8   0     1278.23     1243.29     34.50 o 
  10   8   0      209.19      268.74     74.43 o 
  12   8   0      644.44      629.88     40.14 o 
   1   9   0       46.74       32.58     10.55 o 
   3   9   0        8.14        9.77      4.19 o 
   5   9   0     1332.07     1290.44     34.86 o 
   7   9   0     1220.77     1361.41     37.28 o 
   9   9   0        0.86       -3.64      8.00 o 
  11   9   0      856.40      861.01     47.82 o 
   0  10   0        6.11        3.10      7.80 o 
   2  10   0        0.09        4.64      4.81 o 
   4  10   0     1235.10     1260.81     38.90 o 
   6  10   0      238.78      285.28     14.02 o 
   8  10   0      639.01      670.87     29.04 o 
  10  10   0      123.74       85.18     22.66 o 
   1  11   0       22.30       14.12      7.82 o 
   3  11   0     2067.65     2037.57     66.91 o 
   5  11   0      138.01      157.42     14.25 o 
   7  11   0      234.43      242.74     15.77 o 
   9  11   0      108.87      103.99     24.31 o 
   0  12   0      431.02      386.01     39.09 o 
   2  12   0     4414.10     4468.79    211.51 o 
   4  12   0       94.62      102.23     15.52 o 
   6  12   0      244.11      229.01     18.06 o 
   8  12   0      536.53      663.91     31.48 o 
   1  13   0     1408.76     1432.90     65.20 o 
   3  13   0       26.90       33.98     10.92 o 
   5  13   0       71.52       63.73     14.22 o 
   7  13   0     1022.17     1094.03     44.54 o 
   0  14   0     1971.23     2123.92    128.12 o 
   2  14   0      336.78      410.39     31.70 o 
   4  14   0       84.51       92.78     16.89 o 
   6  14   0       45.64       40.86     13.03 o 
   1  15   0       24.23       18.12     11.63 o 
   3  15   0      496.40      586.73     39.19 o 
 -15   1   1       59.51       62.65     16.20 o 
 -13   1   1      874.81      923.85     49.31 o 
 -11   1   1     2365.92     2214.22    168.33 o 
  -9   1   1     1283.86     1308.81     33.44 o 
  -7   1   1     4534.39     4727.52    115.76 o 
  -5   1   1     4559.41     4597.67    111.59 o 
  -3   1   1     1847.67     1541.22     39.48 o 
  -1   1   1        0.72        3.29      1.44 o 
   1   1   1     9111.65     9001.45    188.83 o 
   3   1   1     4911.76     4794.91    132.70 o 
   5   1   1     3449.25     3564.71     86.45 o 
   7   1   1      193.32      228.08      9.06 o 
   9   1   1      413.95      389.42     24.02 o 
  11   1   1      122.09       91.52     14.37 o 
  13   1   1      478.73      448.65     31.57 o 
 -14   2   1      327.29      258.54     26.93 o 
 -12   2   1      128.26      123.77     21.38 o 
 -10   2   1      315.96      290.40     22.25 o 
  -8   2   1      236.19      226.27     12.70 o 
  -6   2   1    31350.38    31610.15    659.07 o 
  -4   2   1     5052.40     5045.90    108.03 o 
  -2   2   1     5448.81     5675.33    119.96 o 
   0   2   1       39.89       46.82      5.13 o 
   2   2   1    29544.22    27137.57    827.39 o 
   4   2   1     2052.18     1972.27     44.10 o 
   6   2   1      374.35      292.51      9.67 o 
   8   2   1      465.58      506.20     22.05 o 
  10   2   1     1301.44     1304.38     46.40 o 
  12   2   1       16.39       18.69      9.42 o 
  14   2   1     3051.79     3039.43    259.31 o 
 -13   3   1     1934.71     2030.61    131.13 o 
 -11   3   1      256.13      245.34     22.13 o 
  -9   3   1      125.69      160.57     10.06 o 
  -7   3   1       14.80       17.43      3.35 o 
  -5   3   1    21571.29    21998.32    573.13 o 
  -3   3   1    39299.46    41265.90   1381.90 o 
  -1   3   1      690.95      738.93     30.15 o 
   1   3   1      290.52      265.16      8.69 o 
   3   3   1      117.32      121.29      6.32 o 
   5   3   1      703.72      831.71     30.61 o 
   7   3   1     2313.74     2327.69     53.52 o 
   9   3   1      453.71      476.82     22.25 o 
  11   3   1      800.64      714.68     38.91 o 
  13   3   1      994.06      915.47     49.46 o 
 -14   4   1      179.67      160.96     22.09 o 
 -12   4   1      531.60      536.76     34.13 o 
 -10   4   1      331.52      306.90     23.53 o 
  -8   4   1     1196.95     1193.95     31.24 o 
  -6   4   1     7588.28     8038.92    192.96 o 
  -4   4   1     1712.87     1597.67     38.31 o 
  -2   4   1     1867.20     1603.00     36.80 o 
   0   4   1    21043.52    20910.96    556.73 o 
   2   4   1        4.24       13.82      2.36 o 
   4   4   1     1125.43     1205.27     29.27 o 
   6   4   1     2076.31     2083.73     48.60 o 
   8   4   1     1868.29     2029.91     64.95 o 
  10   4   1       44.33       48.84      9.28 o 
  12   4   1     1894.28     2005.48     86.37 o 
  14   4   1      697.86      747.51     66.73 o 
 -13   5   1      191.60      186.72     24.13 o 
 -11   5   1      484.35      504.48     31.88 o 
  -9   5   1        1.19        3.12      7.69 o 
  -7   5   1     6203.37     6443.28    140.14 o 
  -5   5   1     6839.09     7279.37    156.40 o 
  -3   5   1     3573.35     4161.56    101.09 o 
  -1   5   1      126.03      261.67      9.89 o 
   1   5   1     4732.69     5000.53    137.46 o 
   3   5   1     2314.34     2363.69     53.71 o 
   5   5   1     2458.21     2444.29     62.05 o 
   7   5   1     5503.50     5662.13    156.50 o 
   9   5   1       46.88       58.44      8.81 o 
  11   5   1      478.47      461.76     30.53 o 
  13   5   1      581.21      562.59     92.32 o 
 -14   6   1      270.96      345.69     31.83 o 
 -12   6   1        8.96        9.67      9.04 o 
 -10   6   1       13.68       27.78     13.09 o 
  -8   6   1      864.10      857.10     25.08 o 
  -6   6   1       16.64       11.08      3.52 o 
  -4   6   1        0.88        4.52      2.41 o 
  -2   6   1     3305.87     3426.55     92.38 o 
   0   6   1     1171.68     1390.74     74.95 o 
   2   6   1     2920.70     2892.83    136.23 o 
   4   6   1       15.71       16.73      3.22 o 
   6   6   1     2377.69     2667.61     62.00 o 
   8   6   1      421.53      434.76     21.38 o 
  10   6   1      179.56      214.17     19.78 o 
  12   6   1      399.73      471.09     34.21 o 
 -13   7   1        1.18        5.02     10.34 o 
 -11   7   1     1751.26     1742.20     77.34 o 
  -9   7   1     2954.18     3012.13     80.57 o 
  -7   7   1        2.49        2.21      3.11 o 
  -5   7   1       46.59       62.69      5.98 o 
  -3   7   1     2611.70     2749.26     95.10 o 
  -1   7   1      120.69      114.32      8.72 o 
   1   7   1       15.13       14.97      4.03 o 
   3   7   1      316.62      365.83     12.79 o 
   5   7   1       24.13       48.82      6.18 o 
   7   7   1      461.04      418.12     15.34 o 
   9   7   1      229.23      231.92     16.96 o 
  11   7   1       67.04       64.71     13.90 o 
  13   7   1        0.02        0.56     10.12 o 
 -12   8   1      650.95      727.40     43.38 o 
 -10   8   1       38.67       67.77     20.70 o 
  -8   8   1     4726.11     4543.23    103.45 o 
  -6   8   1      727.65      706.78     21.87 o 
  -4   8   1       14.77        8.05      3.62 o 
  -2   8   1      291.61      310.84     15.23 o 
   0   8   1     4292.00     4532.21    183.53 o 
   2   8   1      245.43      325.46     16.39 o 
   4   8   1     1345.41     1337.81     34.82 o 
   6   8   1      144.31      177.57     10.21 o 
   8   8   1        3.69       -0.68      4.52 o 
  10   8   1       72.54       55.96     13.15 o 
  12   8   1        1.58        5.49     10.55 o 
 -11   9   1      457.97      478.22     67.80 o 
  -9   9   1       16.05       16.15      5.99 o 
  -7   9   1     4535.70     4432.44    105.17 o 
  -5   9   1     1252.01     1294.28     38.81 o 
  -3   9   1     1471.33     1426.27     47.90 o 
  -1   9   1       63.43       48.46      8.20 o 
   1   9   1      145.78      148.15     11.76 o 
   3   9   1     2062.14     2181.79     59.49 o 
   5   9   1     1021.05      998.97     34.88 o 
   7   9   1     2420.91     2541.42     62.19 o 
   9   9   1      112.12       67.34     20.09 o 
  11   9   1      177.86      221.96     35.54 o 
 -10  10   1      656.31      665.58    104.50 o 
  -8  10   1       77.76       71.59      9.38 o 
  -6  10   1      196.95      197.27     20.89 o 
  -4  10   1     2138.42     2359.29    109.77 o 
  -2  10   1     2010.59     1908.49    127.05 o 
   0  10   1      221.42      203.89     26.78 o 
   2  10   1     3212.45     3365.16     88.04 o 
   4  10   1     2239.28     2156.29     60.10 o 
   6  10   1      138.22      142.90     20.19 o 
   8  10   1      732.80      693.13     75.56 o 
  10  10   1      542.79      525.14     50.97 o 
  -9  11   1       13.18       11.22     12.34 o 
  -7  11   1      321.55      324.45     20.44 o 
  -5  11   1     2158.29     2141.99     86.26 o 
  -3  11   1       22.99       13.64     17.26 o 
  -1  11   1      661.43      767.00     39.04 o 
   1  11   1       35.47       35.94      9.57 o 
   3  11   1     3717.37     3736.44     97.74 o 
   5  11   1     1438.41     1358.61     42.71 o 
   7  11   1      601.70      630.84     25.61 o 
   9  11   1      400.33      502.38     49.22 o 
  -8  12   1      762.32      804.68     43.95 o 
  -6  12   1     1777.96     1636.69     71.28 o 
  -4  12   1       16.99       29.03     10.19 o 
  -2  12   1     1484.71     1496.06     93.42 o 
   0  12   1      555.37      683.20     37.67 o 
   2  12   1     2094.74     1850.18     77.32 o 
   4  12   1      194.51      213.86     14.97 o 
   6  12   1     1963.68     2072.37     61.05 o 
   8  12   1       83.13       98.17     13.71 o 
  -7  13   1      110.54       94.70     17.00 o 
  -5  13   1       58.25       88.19     20.01 o 
  -3  13   1       77.78       92.16     38.34 o 
  -1  13   1       77.75       82.16     14.75 o 
   1  13   1      434.16      480.75     95.21 o 
   3  13   1      146.59      143.31     19.07 o 
   5  13   1      375.34      414.23     27.32 o 
   7  13   1        0.09       -3.46      7.89 o 
  -6  14   1       15.77       -0.82      9.18 o 
  -4  14   1        0.04       -8.50     17.26 o 
  -2  14   1       13.83       19.50     10.47 o 
   0  14   1       78.10       39.21     15.34 o 
   2  14   1        0.16       -6.68     10.37 o 
   4  14   1      549.12      207.83     32.09 o 
   6  14   1       21.21       12.64      8.59 o 
  -3  15   1       47.94       30.38     13.09 o 
  -1  15   1      244.13      207.56     24.86 o 
   1  15   1      120.68      142.34     21.44 o 
   3  15   1      944.19     1019.80     65.16 o 
 -14   0   2      818.61      791.85     66.73 o 
 -12   0   2      814.14      744.05     58.61 o 
 -10   0   2      138.53      142.57     14.30 o 
  -8   0   2     4068.77     4204.76    148.73 o 
  -6   0   2      635.15      542.94     52.81 o 
  -4   0   2    28776.06    29899.14   1697.77 o 
  -2   0   2     2996.01     3250.55    143.82 o 
   0   0   2     9974.12    10544.08    488.22 o 
   2   0   2    28502.63    29460.48   1402.11 o 
   4   0   2      302.07      469.55     31.57 o 
   6   0   2     2996.65     3048.07    157.99 o 
   8   0   2    19035.41    18042.18    871.33 o 
  10   0   2      265.92      227.80     27.91 o 
  12   0   2        8.66        5.40     11.33 o 
  14   0   2     1590.75     1568.64    104.75 o 
 -15   1   2       48.40       62.43     16.65 o 
 -13   1   2      391.35      392.83     31.31 o 
 -11   1   2     2927.26     2872.21    287.88 o 
  -9   1   2     2141.67     2288.92     61.21 o 
  -7   1   2        3.12        3.22      2.20 o 
  -5   1   2     5442.54     5534.99    144.12 o 
  -3   1   2    10248.38    10361.96    308.68 o 
  -1   1   2      584.97      642.17     15.47 o 
   1   1   2    18564.77    18333.95    493.05 o 
   3   1   2    18073.74    19205.19    522.96 o 
   5   1   2      777.03      671.61     32.67 o 
   7   1   2     6508.17     6455.74    227.09 o 
   9   1   2     2343.11     2278.06     89.78 o 
  11   1   2      561.67      562.93     32.90 o 
  13   1   2      270.73      313.90     27.30 o 
 -14   2   2      641.42      617.40     40.33 o 
 -12   2   2     2132.23     2112.22     94.40 o 
 -10   2   2     1688.37     1651.31     70.41 o 
  -8   2   2        9.62       24.40      4.50 o 
  -6   2   2     3246.06     3386.05     74.70 o 
  -4   2   2      733.30      670.85     17.12 o 
  -2   2   2       37.25       27.23      2.39 o 
   0   2   2     1500.59     1479.17     68.40 o 
   2   2   2    35611.78    36752.82   1092.05 o 
   4   2   2       57.87       28.49      2.74 o 
   6   2   2      507.66      644.36     19.88 o 
   8   2   2      440.11      456.36     21.08 o 
  10   2   2      774.41      744.73     58.32 o 
  12   2   2     1040.51      985.86     49.90 o 
  14   2   2       56.76       48.97     14.32 o 
 -13   3   2      106.42       66.08     14.59 o 
 -11   3   2      467.53      458.67     29.66 o 
  -9   3   2      789.17      845.22     27.76 o 
  -7   3   2       35.17       42.51      4.49 o 
  -5   3   2      487.24      455.56     18.42 o 
  -3   3   2      665.86      689.99     20.29 o 
  -1   3   2      633.05      607.98     20.30 o 
   1   3   2      425.18      327.82     10.47 o 
   3   3   2    10179.53     9900.84    208.50 o 
   5   3   2     2503.91     2482.06     74.97 o 
   7   3   2      242.45      253.81     14.63 o 
   9   3   2      138.83       95.10     12.30 o 
  11   3   2        5.32        4.78      6.04 o 
  13   3   2        3.22        5.26      9.44 o 
 -14   4   2      544.09      544.14     87.01 o 
 -12   4   2     1073.44     1183.92     71.99 o 
 -10   4   2       28.14       36.66      7.77 o 
  -8   4   2     1704.34     1717.20     50.69 o 
  -6   4   2       52.08       44.56      6.43 o 
  -4   4   2      522.76      527.74     18.43 o 
  -2   4   2     3879.84     3961.30    144.12 o 
   0   4   2     5222.35     5139.84    140.90 o 
   2   4   2      757.87      714.06     18.54 o 
   4   4   2     1908.54     2108.50     48.30 o 
   6   4   2     1917.78     1930.69     58.83 o 
   8   4   2      742.77      728.40     37.73 o 
  10   4   2      510.79      501.59     24.68 o 
  12   4   2      618.59      535.68     45.23 o 
  14   4   2        1.26       -3.39      9.22 o 
 -13   5   2      210.14      250.27     33.33 o 
 -11   5   2     1823.85     1773.07     77.13 o 
  -9   5   2      545.10      549.03     21.19 o 
  -7   5   2     2758.61     2915.05     67.29 o 
  -5   5   2       37.41       20.67      3.42 o 
  -3   5   2     5365.23     5789.64    140.58 o 
  -1   5   2       54.91       83.58      6.16 o 
   1   5   2     3113.94     2982.56    103.99 o 
   3   5   2     1219.20     1247.84     30.59 o 
   5   5   2      286.35      259.74      9.99 o 
   7   5   2      451.19      549.86     19.81 o 
   9   5   2       83.97       73.93      9.94 o 
  11   5   2     4060.92     4195.15    128.82 o 
  13   5   2       54.03       88.47     17.42 o 
 -14   6   2      273.56      292.29     29.72 o 
 -12   6   2     1264.25     1280.72     62.26 o 
 -10   6   2      185.11      173.91     25.56 o 
  -8   6   2      672.69      682.12     41.84 o 
  -6   6   2     4335.77     4273.21     95.51 o 
  -4   6   2     2469.03     2405.48     55.87 o 
  -2   6   2     1246.01     1246.06     39.92 o 
   0   6   2      872.31      674.44     32.86 o 
   2   6   2     4148.90     4238.32    103.33 o 
   4   6   2      445.84      491.51     15.35 o 
   6   6   2      887.34      822.55     23.41 o 
   8   6   2     2659.66     2636.37     83.38 o 
  10   6   2     2048.90     2020.06     93.04 o 
  12   6   2       61.80       94.47     39.06 o 
 -13   7   2     2256.31     2180.99     96.03 o 
 -11   7   2      246.83      247.24     57.38 o 
  -9   7   2      417.08      380.34     23.02 o 
  -7   7   2     1367.67     1453.41     41.75 o 
  -5   7   2     9677.26    10324.33    221.05 o 
  -3   7   2     5215.79     4725.76    173.85 o 
  -1   7   2     6896.96     6867.67    164.93 o 
   1   7   2      163.38      177.11     34.87 o 
   3   7   2       77.88       94.10      6.53 o 
   5   7   2       79.09       78.52      6.52 o 
   7   7   2     4033.58     4001.44    102.46 o 
   9   7   2     6693.00     7287.23    211.12 o 
  11   7   2       82.58       90.56     16.21 o 
  13   7   2        3.21        5.19     11.45 o 
 -12   8   2       10.03       -1.60      9.13 o 
 -10   8   2     2213.50     2333.42     77.44 o 
  -8   8   2        1.23        3.80      4.57 o 
  -6   8   2      895.16      893.23     26.08 o 
  -4   8   2      175.10      151.73     11.40 o 
  -2   8   2      245.49      249.98     19.43 o 
   0   8   2     8356.46     7919.24    452.85 o 
   2   8   2     2039.27     1822.25     59.10 o 
   4   8   2      245.55      229.36     12.86 o 
   6   8   2     1331.08     1468.16     38.50 o 
   8   8   2       83.68       79.35     14.24 o 
  10   8   2        1.82        1.72      8.25 o 
  12   8   2      829.44      916.43     73.95 o 
 -11   9   2     2627.14     2745.62    112.72 o 
  -9   9   2       14.05       -1.55      5.04 o 
  -7   9   2       94.81       96.61      8.58 o 
  -5   9   2       10.43       11.70      5.31 o 
  -3   9   2      164.83      128.26     14.50 o 
  -1   9   2     1726.04     1549.82     88.47 o 
   1   9   2      312.90      266.27     15.84 o 
   3   9   2     6891.21     7206.31    176.18 o 
   5   9   2      508.13      501.55     20.17 o 
   7   9   2      547.09      438.23     31.99 o 
   9   9   2       52.97       38.27     12.19 o 
  11   9   2      102.31       52.74     21.59 o 
 -10  10   2       68.59       52.10     21.45 o 
  -8  10   2      704.01      730.01     32.88 o 
  -6  10   2      352.69      288.44     26.09 o 
  -4  10   2     1120.60     1082.95     49.85 o 
  -2  10   2       21.61       26.40      8.22 o 
   0  10   2       58.09       44.28      7.83 o 
   2  10   2      433.68      499.70     20.52 o 
   4  10   2      143.95      144.96     11.57 o 
   6  10   2       56.51       61.28      8.54 o 
   8  10   2      329.27      296.97     27.99 o 
  10  10   2      158.31      146.69     21.31 o 
  -9  11   2      276.20      323.64     22.30 o 
  -7  11   2      431.20      440.91     29.72 o 
  -5  11   2      683.90      615.54     34.82 o 
  -3  11   2      692.89      687.88     36.97 o 
  -1  11   2      714.43      760.51     39.37 o 
   1  11   2     1075.24     1123.00     42.07 o 
   3  11   2     1693.41     1662.87     49.80 o 
   5  11   2       40.62       32.20     15.49 o 
   7  11   2      132.38      145.13     14.95 o 
   9  11   2     1004.00     1141.50     58.52 o 
  -8  12   2      342.89      314.53     27.07 o 
  -6  12   2      393.81      413.69     31.23 o 
  -4  12   2      129.06      120.32     47.46 o 
  -2  12   2     2438.41     2403.00     96.26 o 
   0  12   2      450.45      490.19     30.58 o 
   2  12   2      411.53      387.27     19.66 o 
   4  12   2      285.79      274.33     17.08 o 
   6  12   2      573.91      616.23     26.02 o 
   8  12   2        3.49       -3.52     10.26 o 
  -7  13   2      859.69      984.71     51.53 o 
  -5  13   2      212.05      198.72     41.32 o 
  -3  13   2     1258.55     1211.52     58.25 o 
  -1  13   2     5372.78     5122.56    295.62 o 
   1  13   2       64.09       43.95     11.96 o 
   3  13   2        0.77        9.86     11.67 o 
   5  13   2      433.46      401.14     21.72 o 
   7  13   2     1834.11     1967.54     70.61 o 
  -6  14   2       15.16       20.68     15.44 o 
  -4  14   2     2749.57     2771.75    112.68 o 
  -2  14   2      165.58      165.06     21.21 o 
   0  14   2     1554.46     1540.64     70.95 o 
   2  14   2      109.72       94.51     16.87 o 
   4  14   2      544.04      542.57     29.58 o 
  -3  15   2      128.73      145.65     22.02 o 
  -1  15   2      216.84      156.46     38.35 o 
   1  15   2      849.91      943.35     51.98 o 
   3  15   2      705.14      637.84     40.50 o 
 -15   1   3       89.85       89.35     23.41 o 
 -13   1   3      581.70      642.80     45.47 o 
 -11   1   3       12.39       11.09      7.64 o 
  -9   1   3     1883.61     1977.94     54.66 o 
  -7   1   3     1524.02     1699.08     46.56 o 
  -5   1   3      325.53      426.45     16.66 o 
  -3   1   3     5301.60     5100.68    109.14 o 
  -1   1   3      302.83      312.73      9.90 o 
   1   1   3    26154.00    27510.81    738.83 o 
   3   1   3     4691.21     5185.29    123.95 o 
   5   1   3      351.59      303.91     17.77 o 
   7   1   3     1592.65     1496.12     67.54 o 
   9   1   3      905.89      861.19     59.41 o 
  11   1   3      266.50      266.85     23.20 o 
  13   1   3      156.98      170.04     24.45 o 
 -14   2   3        3.20        2.10      9.07 o 
 -12   2   3     1984.14     1898.47     82.94 o 
 -10   2   3      644.00      630.16     23.51 o 
  -8   2   3     8115.16     8161.52    198.13 o 
  -6   2   3        7.09        5.38      1.90 o 
  -4   2   3     1171.35     1297.83     35.37 o 
  -2   2   3       22.80       40.59      3.15 o 
   0   2   3     9190.53     8626.78    232.10 o 
   2   2   3    77715.44    68054.94   1412.82 o 
   4   2   3      235.58      284.09      8.97 o 
   6   2   3     3361.83     3315.79    106.35 o 
   8   2   3       87.59       71.74      9.31 o 
  10   2   3     2853.03     2799.78     88.98 o 
  12   2   3       48.29       57.77     10.86 o 
  14   2   3      336.23      310.16     29.02 o 
 -13   3   3       14.26       15.18     10.04 o 
 -11   3   3     3585.77     3417.96    132.32 o 
  -9   3   3     1395.80     1262.12     62.66 o 
  -7   3   3      293.01      220.21     11.71 o 
  -5   3   3    17799.40    19235.41    453.96 o 
  -3   3   3      590.54      657.34     17.51 o 
  -1   3   3     2548.91     2913.99     82.42 o 
   1   3   3      203.65      163.16      6.41 o 
   3   3   3    21067.07    22023.38    459.81 o 
   5   3   3     4590.75     4559.99     99.35 o 
   7   3   3     1292.97     1225.44     42.70 o 
   9   3   3     2438.09     2334.26     88.82 o 
  11   3   3       85.37       75.14     11.00 o 
  13   3   3      276.12      302.47     27.67 o 
 -14   4   3      253.46      264.20     61.31 o 
 -12   4   3       16.58       26.51     21.88 o 
 -10   4   3     2087.34     2131.30     60.12 o 
  -8   4   3     1055.27     1041.57     32.70 o 
  -6   4   3     5484.04     5428.41    131.28 o 
  -4   4   3     2810.84     2538.82     65.42 o 
  -2   4   3      703.57      841.91     23.66 o 
   0   4   3     1924.95     2305.41     66.99 o 
   2   4   3     4151.61     4188.79    100.93 o 
   4   4   3    18399.40    18372.32    397.84 o 
   6   4   3      954.19      846.21     22.73 o 
   8   4   3     1502.85     1581.78     55.69 o 
  10   4   3      377.07      373.79     21.72 o 
  12   4   3     1501.88     1431.89     63.92 o 
 -13   5   3       31.69        6.41      9.61 o 
 -11   5   3     1545.98     1486.04    118.62 o 
  -9   5   3     4373.03     4137.02    106.86 o 
  -7   5   3        1.57        4.27      3.59 o 
  -5   5   3     1190.01     1341.36     38.35 o 
  -3   5   3     3982.96     4021.33     88.69 o 
  -1   5   3     2187.55     2222.80     65.84 o 
   1   5   3    10597.51    11266.52    477.44 o 
   3   5   3     2036.80     1983.13     75.73 o 
   5   5   3      482.46      502.17     15.58 o 
   7   5   3       73.11       67.96     15.95 o 
   9   5   3      683.40      733.29     31.88 o 
  11   5   3      494.07      470.81     25.92 o 
  13   5   3      586.51      604.81     39.57 o 
 -12   6   3       79.14       63.47     14.13 o 
 -10   6   3      383.57      366.77     18.14 o 
  -8   6   3       52.10       94.93      9.25 o 
  -6   6   3      103.36       84.67      9.90 o 
  -4   6   3     6346.75     6653.74    162.37 o 
  -2   6   3     2203.39     2496.98     63.57 o 
   0   6   3    10332.72    10455.15    914.33 o 
   2   6   3      332.45      333.17     12.25 o 
   4   6   3       24.67       47.34      4.73 o 
   6   6   3      722.77      849.14     24.14 o 
   8   6   3      814.88      802.66     48.42 o 
  10   6   3       27.61       31.38      8.61 o 
  12   6   3      214.22      135.42     25.60 o 
 -13   7   3       27.40       25.08     15.15 o 
 -11   7   3      616.18      620.79     37.64 o 
  -9   7   3      373.22      354.84     17.48 o 
  -7   7   3      137.55      118.84     10.12 o 
  -5   7   3        9.69        7.75      3.75 o 
  -3   7   3     2128.57     2452.76    131.82 o 
  -1   7   3      966.53      962.85     33.88 o 
   1   7   3        0.97        1.74      3.50 o 
   3   7   3      342.60      353.80     14.83 o 
   5   7   3     1837.16     1737.92     48.66 o 
   7   7   3       38.53       34.93      9.45 o 
   9   7   3      196.02      188.44     21.15 o 
  11   7   3        2.44       -6.03      9.60 o 
 -12   8   3      301.26      327.51     38.30 o 
 -10   8   3       47.51       59.48      9.00 o 
  -8   8   3     3897.72     3699.36     97.70 o 
  -6   8   3       69.15       64.51      9.84 o 
  -4   8   3      266.17      227.48     18.93 o 
  -2   8   3        2.70        5.00      3.95 o 
   0   8   3     1182.29     1256.09     42.77 o 
   2   8   3      137.81      100.67     17.13 o 
   4   8   3      124.82      182.32     11.48 o 
   6   8   3     2810.80     2821.11     75.22 o 
   8   8   3      164.57      140.87     24.75 o 
  10   8   3        2.48        2.63      8.99 o 
  12   8   3      124.75      129.80     31.21 o 
 -11   9   3      722.10      629.05     58.53 o 
  -9   9   3     1406.15     1636.07     59.02 o 
  -7   9   3     2192.94     2163.06     71.92 o 
  -5   9   3     1152.76     1181.28     53.00 o 
  -3   9   3     1396.55     1420.97     64.80 o 
  -1   9   3     1083.55     1008.26     50.95 o 
   1   9   3     1430.71     1548.49     51.65 o 
   3   9   3      531.97      570.39     21.91 o 
   5   9   3     2009.17     1919.20     54.85 o 
   7   9   3       44.66       57.25     13.01 o 
   9   9   3        0.46        6.93      9.47 o 
  11   9   3     1960.25     2055.94    130.77 o 
 -10  10   3      421.83      400.64     31.24 o 
  -8  10   3       23.28       12.94      6.82 o 
  -6  10   3     6527.30     6376.23    224.98 o 
  -4  10   3     3853.56     3599.49    133.34 o 
  -2  10   3      550.86      590.60     32.68 o 
   0  10   3      284.38      273.77     17.41 o 
   2  10   3     1121.37     1143.31     60.54 o 
   4  10   3     7443.88     7362.35    181.67 o 
   6  10   3       48.79       29.77      7.13 o 
   8  10   3      845.29      765.45     59.83 o 
  10  10   3        2.23        4.66     11.33 o 
  -9  11   3      315.72      298.61     22.30 o 
  -7  11   3      712.17      813.43     43.43 o 
  -5  11   3     1867.44     1935.90     88.61 o 
  -3  11   3      145.69      156.43     18.12 o 
  -1  11   3      941.98      937.58     45.86 o 
   1  11   3      927.46     1025.50     50.50 o 
   3  11   3     3373.93     3235.38     86.95 o 
   5  11   3      299.12      262.15     16.50 o 
   7  11   3      205.13      184.21     22.82 o 
   9  11   3      601.03      688.43     43.36 o 
  -8  12   3      403.81      334.07     62.88 o 
  -6  12   3       74.11       55.73     16.89 o 
  -4  12   3        1.02        0.44      6.96 o 
  -2  12   3      616.77      556.70     33.90 o 
   0  12   3     3454.82     3418.26    150.24 o 
   2  12   3      296.60      310.19     21.29 o 
   4  12   3        9.38       13.88      6.20 o 
   6  12   3        3.39        8.63      6.69 o 
   8  12   3       49.81       26.96     12.73 o 
  -7  13   3       66.62       87.68     28.19 o 
  -5  13   3      606.89      555.43     35.27 o 
  -3  13   3      289.22      239.51     23.81 o 
  -1  13   3      115.46      106.72     16.99 o 
   1  13   3      513.53      512.42     32.84 o 
   3  13   3        0.30        4.40      6.26 o 
   5  13   3       86.81      101.21     12.23 o 
   7  13   3      109.51       99.39     18.72 o 
  -6  14   3      184.71      162.91     22.46 o 
  -4  14   3      195.98      169.93     36.16 o 
  -2  14   3       93.05      140.21     20.07 o 
   0  14   3     1984.20     2088.16     89.47 o 
   2  14   3      647.78      654.82     39.91 o 
   4  14   3      467.25      447.31     35.59 o 
  -1  15   3      467.35      495.03     37.04 o 
   1  15   3      707.94      686.47     76.82 o 
 -14   0   4     2497.24     2746.83    165.27 o 
 -12   0   4      514.64      471.00     45.14 o 
 -10   0   4      259.14      208.51     43.41 o 
  -8   0   4     5129.95     5328.48    188.26 o 
  -6   0   4       93.25      147.42     12.85 o 
  -4   0   4     9480.44     8861.95    592.09 o 
  -2   0   4      852.16      687.66     22.66 o 
   0   0   4       77.42       77.13     10.05 o 
   2   0   4     1320.79     1197.69     45.08 o 
   4   0   4    14877.71    15891.32    529.25 o 
   6   0   4    14444.98    13186.91    641.07 o 
   8   0   4      384.99      323.08     30.75 o 
  10   0   4      816.10      771.24     56.79 o 
  12   0   4      702.98      708.94     57.03 o 
 -15   1   4      858.59      846.68     97.07 o 
 -13   1   4       23.69       34.61     20.25 o 
 -11   1   4     4670.67     4904.94    125.97 o 
  -9   1   4        2.50        9.01      4.13 o 
  -7   1   4       25.48       19.88      4.19 o 
  -5   1   4       52.55       62.09      6.13 o 
  -3   1   4    15669.64    15304.41    320.92 o 
  -1   1   4     3345.10     3445.79     96.00 o 
   1   1   4     3708.97     3504.95     98.09 o 
   3   1   4    13131.23    13519.06    366.21 o 
   5   1   4      292.14      243.90     16.48 o 
   7   1   4      608.79      624.52     32.13 o 
   9   1   4     2707.83     2709.12    105.66 o 
  11   1   4      149.33      149.59     18.59 o 
  13   1   4        0.63        4.06      8.23 o 
 -14   2   4      176.34      194.12     29.88 o 
 -12   2   4     1878.76     1826.02     81.06 o 
 -10   2   4      405.55      436.85     18.81 o 
  -8   2   4     2224.06     2105.97     92.90 o 
  -6   2   4       10.50       23.51      4.25 o 
  -4   2   4    14883.54    15570.28    326.80 o 
  -2   2   4     6546.11     6615.26    179.25 o 
   0   2   4     1876.83     2193.29     63.14 o 
   2   2   4     2670.01     2689.27     67.66 o 
   4   2   4      168.17      157.32     11.38 o 
   6   2   4       18.09       22.30      6.58 o 
   8   2   4     2659.19     2573.88     81.45 o 
  10   2   4     1026.38     1020.41     40.63 o 
  12   2   4      134.51      108.82     14.10 o 
 -13   3   4      127.71      100.12     17.41 o 
 -11   3   4     1043.95     1051.88     35.69 o 
  -9   3   4     1652.45     1588.35     47.02 o 
  -7   3   4        0.05        2.96      2.75 o 
  -5   3   4      284.44      294.47     14.46 o 
  -3   3   4       37.83       22.56      2.74 o 
  -1   3   4       33.61       31.49      4.50 o 
   1   3   4      259.43      379.26     12.55 o 
   3   3   4      263.62      213.58     13.75 o 
   5   3   4       87.14      119.58      6.18 o 
   7   3   4       15.84       23.83      6.09 o 
   9   3   4       42.65       52.76      9.08 o 
  11   3   4       13.10        1.46      6.31 o 
  13   3   4       26.23       24.66      9.66 o 
 -14   4   4      303.03      348.21     36.64 o 
 -12   4   4      354.76      380.38     73.22 o 
 -10   4   4       15.96       14.04      6.27 o 
  -8   4   4      427.24      373.26     21.37 o 
  -6   4   4      174.77      176.15     11.20 o 
  -4   4   4     1583.87     1424.18     34.97 o 
  -2   4   4      453.10      490.71     22.96 o 
   0   4   4        0.12        1.43      2.42 o 
   2   4   4       95.59       82.26      5.29 o 
   4   4   4     1403.06     1411.01     34.43 o 
   6   4   4     2406.05     2391.95     74.80 o 
   8   4   4        9.05        0.47      4.95 o 
  10   4   4      315.15      321.21     20.69 o 
  12   4   4      604.07      647.37     32.26 o 
 -13   5   4      100.87       96.53     17.74 o 
 -11   5   4     3074.68     3071.06     84.23 o 
  -9   5   4     1091.33     1072.93     35.12 o 
  -7   5   4      189.41      173.17     11.28 o 
  -5   5   4     1292.68     1233.57     36.28 o 
  -3   5   4     5922.32     5958.17    143.18 o 
  -1   5   4     7306.41     7443.87    224.42 o 
   1   5   4      149.12      124.48     15.66 o 
   3   5   4     2159.99     2310.51     57.66 o 
   5   5   4      892.69      855.88     23.53 o 
   7   5   4      489.59      464.34     22.61 o 
   9   5   4      902.44      903.89     37.21 o 
  11   5   4      507.64      471.77     27.02 o 
  13   5   4       35.98       30.78     19.50 o 
 -12   6   4      500.29      473.10     62.62 o 
 -10   6   4        0.87        3.72      5.16 o 
  -8   6   4      553.00      590.90     22.90 o 
  -6   6   4      809.58      798.49     26.88 o 
  -4   6   4     4062.17     4080.26    118.02 o 
  -2   6   4      395.07      300.82     32.80 o 
   0   6   4      579.48      684.49     32.22 o 
   2   6   4     6114.96     6215.79    172.47 o 
   4   6   4        7.44        6.80      4.98 o 
   6   6   4     3402.55     3389.34    305.54 o 
   8   6   4     1816.66     1854.47     79.50 o 
  10   6   4      498.72      532.75     35.71 o 
  12   6   4      296.88      274.95     52.60 o 
 -13   7   4      691.38      740.20     45.21 o 
 -11   7   4      850.50      858.24     32.35 o 
  -9   7   4     4286.89     4366.17    114.01 o 
  -7   7   4     1099.62     1068.69     34.70 o 
  -5   7   4     3380.48     3493.98    107.44 o 
  -3   7   4       27.43       40.59      6.55 o 
  -1   7   4     1275.82     1234.79     43.34 o 
   1   7   4     2804.73     2757.56     86.06 o 
   3   7   4      724.32      721.75     24.51 o 
   5   7   4     1419.69     1487.61     60.90 o 
   7   7   4     1582.36     1633.48     72.02 o 
   9   7   4      494.97      458.54     59.42 o 
  11   7   4        1.98       -7.98      9.80 o 
 -12   8   4      200.62      224.91     38.21 o 
 -10   8   4     1395.01     1333.36     58.64 o 
  -8   8   4       88.12       90.99     12.09 o 
  -6   8   4      245.60      228.02     17.02 o 
  -4   8   4     4217.60     4034.65    206.00 o 
  -2   8   4     6023.44     5837.18    165.54 o 
   0   8   4       91.68       94.94      9.83 o 
   2   8   4      334.62      313.54     16.54 o 
   4   8   4     2249.40     2457.20     66.73 o 
   6   8   4        0.90        3.99      5.38 o 
   8   8   4     1140.70     1175.45     70.13 o 
  10   8   4     1062.36     1112.43     57.84 o 
 -11   9   4      711.08      724.80     35.31 o 
  -9   9   4      473.01      497.93     27.48 o 
  -7   9   4     1599.59     1472.35     54.12 o 
  -5   9   4     2736.51     2707.81    105.02 o 
  -3   9   4     5644.63     5906.04    207.89 o 
  -1   9   4       45.38       45.29      7.46 o 
   1   9   4      254.43      228.84     20.61 o 
   3   9   4      156.91      151.81     11.60 o 
   5   9   4        1.13        6.47      5.03 o 
   7   9   4        0.86        9.87      8.40 o 
   9   9   4      947.85     1098.89     66.58 o 
 -10  10   4      103.77      110.33     15.07 o 
  -8  10   4       72.41       74.03     12.16 o 
  -6  10   4       38.59       28.41      9.08 o 
  -4  10   4      333.10      321.29     24.79 o 
  -2  10   4        4.66        3.51      4.60 o 
   0  10   4      399.88      382.81     32.53 o 
   2  10   4       74.25       75.73     10.09 o 
   4  10   4      296.14      270.68     15.97 o 
   6  10   4      168.93      197.25     17.10 o 
   8  10   4       18.57       26.52     12.58 o 
  10  10   4       13.30        6.31     11.72 o 
  -9  11   4       35.08       31.31     11.91 o 
  -7  11   4      124.59      119.94     26.03 o 
  -5  11   4     2009.41     1875.28     79.59 o 
  -3  11   4      383.76      338.46     69.78 o 
  -1  11   4     1631.65     1571.00     55.44 o 
   1  11   4       17.95        8.80      5.79 o 
   3  11   4      144.13      173.56     16.38 o 
   5  11   4      205.79      208.17     15.23 o 
   7  11   4      151.39      141.78     21.05 o 
   9  11   4      107.92      110.10     20.36 o 
  -8  12   4       18.06       -4.20      8.82 o 
  -6  12   4      594.92      541.89     35.04 o 
  -4  12   4      768.63      738.95     41.47 o 
  -2  12   4     1566.09     1695.13     91.79 o 
   0  12   4      118.85      119.08     13.82 o 
   2  12   4      153.31      164.34     14.02 o 
   4  12   4      557.51      617.76     26.20 o 
   6  12   4      611.89      624.80     42.07 o 
   8  12   4      242.00      271.10     46.21 o 
  -7  13   4      633.79      610.81     48.67 o 
  -5  13   4      193.01      184.37     22.45 o 
  -3  13   4     1429.48     1402.23     65.66 o 
  -1  13   4      154.36      111.95     28.97 o 
   1  13   4     1125.18     1224.65     83.12 o 
   3  13   4      216.59      169.88     14.93 o 
   5  13   4     1364.31     1292.44     44.76 o 
  -4  14   4      852.64      897.36     49.89 o 
  -2  14   4       41.34       22.44     11.47 o 
   0  14   4      591.20      671.51     41.28 o 
   2  14   4        7.69        8.06      7.22 o 
   4  14   4      433.91      370.39     22.49 o 
 -13   1   5       12.27        2.46      8.33 o 
 -11   1   5     1134.91     1058.45     52.57 o 
  -9   1   5     1761.71     1618.77     58.16 o 
  -7   1   5     2049.82     2044.97     56.30 o 
  -5   1   5     4320.38     5008.10    124.05 o 
  -3   1   5     4647.84     5076.61    109.99 o 
  -1   1   5     6705.31     6204.59    170.12 o 
   1   1   5       56.96       59.02      5.58 o 
   3   1   5     1588.12     1458.98     38.71 o 
   5   1   5       41.41       43.05      8.35 o 
   7   1   5      611.90      675.20     39.68 o 
   9   1   5      173.71      180.60     18.19 o 
  11   1   5      218.76      201.09     20.98 o 
  13   1   5        6.95       10.66      8.87 o 
 -14   2   5      638.57      705.62     45.44 o 
 -12   2   5      296.15      347.79     22.81 o 
 -10   2   5       32.16       46.48      7.34 o 
  -8   2   5        3.03        3.28      3.68 o 
  -6   2   5      647.12      662.38     47.90 o 
  -4   2   5     3950.21     4048.70     89.32 o 
  -2   2   5     6362.80     6084.56    145.50 o 
   0   2   5    13516.81    13534.00    363.55 o 
   2   2   5     4558.85     4947.56    119.48 o 
   4   2   5     4888.92     4876.53    149.72 o 
   6   2   5     2601.30     2737.85    184.58 o 
   8   2   5      343.01      326.18     24.78 o 
  10   2   5      689.30      645.75     30.27 o 
  12   2   5      238.96      222.86     19.51 o 
 -13   3   5       66.99       53.82     14.22 o 
 -11   3   5     1484.44     1487.07     47.15 o 
  -9   3   5     3268.71     3206.92     85.82 o 
  -7   3   5     1330.34     1239.85     37.39 o 
  -5   3   5        3.40        3.69      2.63 o 
  -3   3   5       35.37       87.67      6.05 o 
  -1   3   5    14701.01    14954.12    402.07 o 
   1   3   5     1938.93     1889.63     48.87 o 
   3   3   5    39519.55    37439.50    780.31 o 
   5   3   5      924.76      894.12     33.41 o 
   7   3   5     1075.68     1139.09     41.99 o 
   9   3   5      237.40      250.56     18.57 o 
  11   3   5     1047.54     1012.09     57.46 o 
  13   3   5     1156.89     1120.54     47.62 o 
 -14   4   5      288.40      298.96     30.64 o 
 -12   4   5       19.25       17.87      7.03 o 
 -10   4   5     5814.67     5846.98    149.25 o 
  -8   4   5      236.08      256.33     15.09 o 
  -6   4   5       54.16       45.35      6.86 o 
  -4   4   5     1293.94     1175.46     33.38 o 
  -2   4   5     9775.30     9964.80    271.75 o 
   0   4   5     1054.79      965.54     53.56 o 
   2   4   5     1976.23     2039.58     52.61 o 
   4   4   5    12873.00    13442.47    284.28 o 
   6   4   5     1514.11     1568.27     53.07 o 
   8   4   5        9.15        6.72      6.06 o 
  10   4   5     1189.65     1103.26     44.18 o 
  12   4   5     1565.55     1521.74     58.28 o 
 -13   5   5      467.18      468.49     36.24 o 
 -11   5   5      202.63      203.73     15.28 o 
  -9   5   5      374.23      361.37     28.21 o 
  -7   5   5      477.89      452.42     18.87 o 
  -5   5   5      371.62      333.78     26.41 o 
  -3   5   5     4315.82     4700.75    115.14 o 
  -1   5   5       28.65       43.21      6.29 o 
   1   5   5     3484.74     3689.84    106.33 o 
   3   5   5       85.50       72.46      8.56 o 
   5   5   5     1055.79     1065.81     38.68 o 
   7   5   5      204.12      210.53     34.99 o 
   9   5   5     1515.17     1508.82     69.52 o 
  11   5   5      179.50      176.15     23.01 o 
 -12   6   5      196.48      243.12     20.51 o 
 -10   6   5      107.23      101.85     10.96 o 
  -8   6   5     5052.90     4997.88    128.19 o 
  -6   6   5     1009.34     1026.52     33.02 o 
  -4   6   5      467.37      524.77     22.63 o 
  -2   6   5      238.28      164.75     12.07 o 
   0   6   5      548.01      534.58     22.51 o 
   2   6   5        0.85        0.61      4.20 o 
   4   6   5      402.50      396.42     16.34 o 
   6   6   5      190.58      169.38     19.39 o 
   8   6   5      364.95      369.08     29.66 o 
  10   6   5      310.57      272.56     27.48 o 
  12   6   5       38.19       11.95     11.49 o 
 -13   7   5       57.62       65.62     25.38 o 
 -11   7   5       69.58       34.63      9.89 o 
  -9   7   5     1472.91     1382.52     66.55 o 
  -7   7   5      131.84       96.55     12.17 o 
  -5   7   5      464.76      437.85     27.44 o 
  -3   7   5      108.27      102.22     10.36 o 
  -1   7   5     2135.23     2175.00     74.81 o 
   1   7   5       74.13       52.56     10.65 o 
   3   7   5      994.37      880.92     41.94 o 
   5   7   5     1203.32     1274.95     46.20 o 
   7   7   5      543.33      466.26     43.52 o 
   9   7   5      339.34      339.67     29.94 o 
  11   7   5      161.87      179.72     24.90 o 
 -12   8   5      114.13      151.20     22.12 o 
 -10   8   5        0.27        1.49      6.68 o 
  -8   8   5      119.47      128.85     14.88 o 
  -6   8   5       11.10       10.29      7.34 o 
  -4   8   5     1897.32     2028.79     82.12 o 
  -2   8   5      596.85      546.70     26.56 o 
   0   8   5     1831.56     1954.41     62.94 o 
   2   8   5      172.73      169.10     12.97 o 
   4   8   5       38.89       31.73      5.82 o 
   6   8   5     1300.69     1264.16     87.47 o 
   8   8   5      119.54       97.68     17.06 o 
  10   8   5        7.85        9.86     11.66 o 
 -11   9   5      625.56      693.25     35.55 o 
  -9   9   5      221.15      235.26     20.15 o 
  -7   9   5      793.30      765.40     41.91 o 
  -5   9   5        2.14        6.20      6.88 o 
  -3   9   5     1838.13     2045.89     67.11 o 
  -1   9   5       65.21       66.78      9.28 o 
   1   9   5     5801.16     5601.42    160.72 o 
   3   9   5        6.50       -0.30      4.29 o 
   5   9   5     1322.81     1312.93     49.30 o 
   7   9   5        6.43        5.30      8.72 o 
   9   9   5      246.31      305.51     29.94 o 
 -10  10   5     1223.75     1238.34     76.39 o 
  -8  10   5     1253.23     1167.82     57.39 o 
  -6  10   5      351.55      332.54     56.49 o 
  -4  10   5       84.36      102.91     15.98 o 
  -2  10   5       68.08       89.20     13.73 o 
   0  10   5     1767.39     1557.42     54.29 o 
   2  10   5     1623.44     1580.40     54.79 o 
   4  10   5     1835.62     1836.59     62.62 o 
   6  10   5      168.66      133.95     20.01 o 
   8  10   5      782.30      857.26     50.26 o 
  -9  11   5     2851.76     2386.55    161.81 o 
  -7  11   5      252.21      322.95     28.16 o 
  -5  11   5      565.78      487.25     32.03 o 
  -3  11   5      262.22      249.53     23.15 o 
  -1  11   5      792.82      729.37     46.92 o 
   1  11   5     1178.62     1210.68     45.59 o 
   3  11   5      333.44      293.32     18.93 o 
   5  11   5      485.82      439.62     26.44 o 
   7  11   5       37.08       22.70     23.43 o 
  -8  12   5      820.02      798.74     46.29 o 
  -6  12   5       62.32       54.70     27.38 o 
  -4  12   5        4.24       24.40     11.91 o 
  -2  12   5     1518.29     1471.58     67.10 o 
   0  12   5        1.09        5.33      6.61 o 
   2  12   5       12.11       11.56      5.95 o 
   4  12   5        4.18       -3.05      5.54 o 
   6  12   5      684.68      663.79     43.17 o 
  -7  13   5       14.85       16.57     11.93 o 
  -5  13   5        9.35        4.94      8.96 o 
  -3  13   5       31.73        9.01      9.25 o 
  -1  13   5       51.50       41.71     17.15 o 
   1  13   5       60.46       43.34     10.33 o 
   3  13   5      279.98      305.00     19.52 o 
   5  13   5        3.39        5.62      8.13 o 
  -4  14   5       18.46       21.45     11.83 o 
  -2  14   5       15.93       22.04     11.88 o 
   0  14   5      633.87      622.20     39.68 o 
   2  14   5      121.03      120.91     14.36 o 
 -14   0   6      475.15      475.33     53.96 o 
 -12   0   6        2.53        1.75      8.04 o 
 -10   0   6     4923.86     4896.78    270.71 o 
  -8   0   6      201.45      228.31     30.36 o 
  -6   0   6     2563.92     2683.21    101.94 o 
  -4   0   6      694.06      599.30     21.89 o 
  -2   0   6    17179.06    17187.21    803.97 o 
   0   0   6     3272.71     2846.71    143.43 o 
   2   0   6       43.03       18.59      4.97 o 
   4   0   6     3096.81     3318.23    173.60 o 
   6   0   6     1312.72     1535.00     91.04 o 
   8   0   6     1247.28     1193.37     77.21 o 
  10   0   6     1171.68     1099.70     75.78 o 
  12   0   6     1473.68     1471.13     97.39 o 
 -13   1   6      326.70      313.07     29.48 o 
 -11   1   6      245.99      220.95     15.51 o 
  -9   1   6      133.79      123.51     12.07 o 
  -7   1   6     8228.41     8043.83    197.16 o 
  -5   1   6     2598.71     2469.97     65.71 o 
  -3   1   6     8977.01     8594.80    225.09 o 
  -1   1   6       28.95       41.73      5.77 o 
   1   1   6      721.08      784.65     33.08 o 
   3   1   6     1254.39     1300.26     35.92 o 
   5   1   6     1784.13     1789.89     72.02 o 
   7   1   6      784.36      756.16     38.52 o 
   9   1   6        7.70       11.78      7.71 o 
  11   1   6      476.38      515.93     37.17 o 
 -14   2   6      349.00      340.48     32.25 o 
 -12   2   6       23.18       21.48      9.06 o 
 -10   2   6       16.64       18.36      6.03 o 
  -8   2   6      358.20      315.00     15.77 o 
  -6   2   6     2639.81     2660.67     70.95 o 
  -4   2   6     4363.40     4432.77     97.99 o 
  -2   2   6      515.86      450.62     18.64 o 
   0   2   6      255.79      255.73     12.89 o 
   2   2   6      358.76      378.29     21.88 o 
   4   2   6     4042.10     3954.31     87.97 o 
   6   2   6      801.61      811.93     36.57 o 
   8   2   6       15.31       20.57      7.02 o 
  10   2   6      282.01      290.15     20.70 o 
  12   2   6        9.45       11.62      8.97 o 
 -13   3   6        3.58        1.84      8.78 o 
 -11   3   6        0.23        1.89      5.46 o 
  -9   3   6     1206.95     1221.76     39.21 o 
  -7   3   6      336.66      370.82     16.68 o 
  -5   3   6       11.27        4.82      2.68 o 
  -3   3   6        2.24        0.12      2.32 o 
  -1   3   6      203.19      138.30     28.68 o 
   1   3   6      235.89      225.67     11.47 o 
   3   3   6     1169.41     1128.23     29.44 o 
   5   3   6     2063.93     2031.59    118.06 o 
   7   3   6      722.03      770.77     32.45 o 
   9   3   6      168.08      161.69     21.18 o 
  11   3   6       23.12       28.87      9.34 o 
 -12   4   6       66.28       38.67      8.65 o 
 -10   4   6     1384.99     1319.84     43.20 o 
  -8   4   6     2297.22     2349.12     66.01 o 
  -6   4   6     5921.48     5880.04    146.69 o 
  -4   4   6     3419.14     3587.58     90.02 o 
  -2   4   6      247.36      300.68     15.43 o 
   0   4   6        1.46        4.33      3.43 o 
   2   4   6      300.92      307.10     15.40 o 
   4   4   6     3068.24     3103.97     79.98 o 
   6   4   6     2528.70     2729.01    107.86 o 
   8   4   6      270.09      284.15     25.93 o 
  10   4   6       37.68       50.50     13.66 o 
  12   4   6      213.79      164.12     23.57 o 
 -13   5   6        0.36        8.94     10.27 o 
 -11   5   6      187.40      188.05     15.17 o 
  -9   5   6      283.32      292.07     17.23 o 
  -7   5   6     2387.14     2474.47     68.75 o 
  -5   5   6     3922.76     3797.16    112.05 o 
  -3   5   6     6070.84     5937.25    167.19 o 
  -1   5   6      463.12      475.49     25.79 o 
   1   5   6      315.53      360.28     17.58 o 
   3   5   6      678.27      654.40     23.06 o 
   5   5   6     1835.36     1723.91     74.13 o 
   7   5   6       40.32       35.96     11.41 o 
   9   5   6       20.33       18.34     10.86 o 
  11   5   6      138.76      138.47     21.88 o 
 -12   6   6      144.43      168.77     23.91 o 
 -10   6   6       49.75       75.30     13.49 o 
  -8   6   6     2200.24     2113.41     71.94 o 
  -6   6   6     1370.80     1464.68     52.90 o 
  -4   6   6      944.05      982.96     36.29 o 
  -2   6   6     3992.99     3873.43    163.38 o 
   0   6   6     3196.49     3287.61     97.69 o 
   2   6   6      110.71      105.65     10.26 o 
   4   6   6      124.01      130.08     11.21 o 
   6   6   6     2941.48     3162.87    124.36 o 
   8   6   6      762.37      755.44     48.80 o 
  10   6   6      169.78      192.29     24.95 o 
 -11   7   6      101.29      121.89     20.66 o 
  -9   7   6     2270.95     2248.29     77.39 o 
  -7   7   6     1251.67     1275.10     49.00 o 
  -5   7   6      210.64      233.14     28.25 o 
  -3   7   6      307.73      283.28     17.18 o 
  -1   7   6     3365.59     3054.26     92.47 o 
   1   7   6      954.11      890.01     33.80 o 
   3   7   6     1398.66     1275.72     42.32 o 
   5   7   6      206.75      244.24     35.65 o 
   7   7   6     1021.97     1058.45     55.23 o 
   9   7   6      122.88       54.86     14.67 o 
 -12   8   6      248.12      284.11     24.37 o 
 -10   8   6       27.85       22.92     13.35 o 
  -8   8   6     1428.15     1518.76     57.57 o 
  -6   8   6       19.77       14.67      8.28 o 
  -4   8   6     1419.55     1362.41     48.66 o 
  -2   8   6     2692.30     2837.64     87.90 o 
   0   8   6      803.19      887.52     34.77 o 
   2   8   6      537.32      597.89     26.10 o 
   4   8   6     2030.30     1932.94     55.62 o 
   6   8   6     2679.40     2754.11    112.53 o 
   8   8   6        4.89        3.44      9.79 o 
  10   8   6      542.05      548.31     41.79 o 
 -11   9   6       83.48       61.02     13.19 o 
  -9   9   6       65.49       43.24     10.64 o 
  -7   9   6       32.25       30.64     15.28 o 
  -5   9   6     2027.32     2088.84     87.29 o 
  -3   9   6        2.36        2.17      5.09 o 
  -1   9   6      145.82      110.88     12.10 o 
   1   9   6      167.86      168.41     14.29 o 
   3   9   6     1959.20     2002.51     58.16 o 
   5   9   6     3360.63     3578.10    140.27 o 
   7   9   6      422.16      344.62     37.86 o 
   9   9   6      260.65      245.81     29.00 o 
 -10  10   6       10.38        9.24      9.53 o 
  -8  10   6       64.42       49.36     13.09 o 
  -6  10   6      569.44      594.44     37.02 o 
  -4  10   6        8.16       -2.98      5.71 o 
  -2  10   6      152.15      129.55     13.67 o 
   0  10   6        8.61       11.35      6.06 o 
   2  10   6      467.10      442.61     23.35 o 
   4  10   6      419.46      479.80     22.08 o 
   6  10   6       79.10       99.83     17.90 o 
   8  10   6       33.71       47.16     23.59 o 
  -9  11   6        0.14       -1.17      9.97 o 
  -7  11   6        0.32        8.85      9.35 o 
  -5  11   6     4319.15     4285.18    212.03 o 
  -3  11   6      272.90      239.29     22.14 o 
  -1  11   6       72.33       51.68      9.79 o 
   1  11   6       65.20       63.17     10.53 o 
   3  11   6     1050.82     1014.35     36.30 o 
   5  11   6       60.54       42.58     13.56 o 
   7  11   6       62.38       36.26     14.42 o 
  -8  12   6      159.00      131.57     20.64 o 
  -6  12   6      243.72      298.99     28.72 o 
  -4  12   6     2084.71     1980.08     86.12 o 
  -2  12   6        7.76        3.88      6.80 o 
   0  12   6       14.69        8.23      7.19 o 
   2  12   6      576.81      687.24     28.83 o 
   4  12   6       71.47       63.98     12.22 o 
   6  12   6     1024.31     1094.30     60.49 o 
  -5  13   6      147.74      164.45     22.73 o 
  -3  13   6      500.85      475.68     35.39 o 
  -1  13   6       17.24        8.01      7.89 o 
   1  13   6     1110.85     1205.93     48.55 o 
   3  13   6       32.10       21.52      8.05 o 
  -2  14   6      108.31       95.92     24.10 o 
   0  14   6      499.88      634.10     33.37 o 
 -13   1   7      120.06      110.12     13.61 o 
 -11   1   7      161.58      144.76     20.87 o 
  -9   1   7     5040.78     4744.81    122.86 o 
  -7   1   7      361.83      332.98     16.32 o 
  -5   1   7       19.23       29.71      5.55 o 
  -3   1   7        9.87       12.01      3.97 o 
  -1   1   7      794.63      838.81     30.22 o 
   1   1   7      498.84      540.43     21.36 o 
   3   1   7      269.77      307.86     12.93 o 
   5   1   7      404.46      380.75     35.43 o 
   7   1   7      828.09      822.36     69.45 o 
   9   1   7       25.41       16.80      9.48 o 
  11   1   7      246.44      288.55     22.32 o 
 -12   2   7      471.76      523.12     47.81 o 
 -10   2   7      681.85      738.89     28.74 o 
  -8   2   7     5057.31     4786.32    133.30 o 
  -6   2   7      700.99      730.02     25.88 o 
  -4   2   7      343.27      383.95     14.99 o 
  -2   2   7     3441.21     3231.86     94.49 o 
   0   2   7      751.43      838.04     30.35 o 
   2   2   7      565.67      646.42     25.07 o 
   4   2   7     1054.77     1017.39     44.81 o 
   6   2   7      712.21      695.54     39.53 o 
   8   2   7      595.34      619.71     37.48 o 
  10   2   7      468.77      472.21     27.12 o 
 -13   3   7     2285.29     2426.93     73.21 o 
 -11   3   7      934.33     1007.60     42.63 o 
  -9   3   7     1688.34     1759.10     52.87 o 
  -7   3   7      219.73      221.77     14.60 o 
  -5   3   7     4753.48     4591.22    116.54 o 
  -3   3   7      382.72      360.91     24.41 o 
  -1   3   7     5955.06     5925.48    165.82 o 
   1   3   7       12.07       17.73      3.97 o 
   3   3   7        1.06        1.29      3.20 o 
   5   3   7      473.80      491.83     30.86 o 
   7   3   7      878.04      920.46     68.47 o 
   9   3   7     1223.27     1087.23     56.14 o 
  11   3   7      910.63      902.31     57.21 o 
 -12   4   7     1056.02     1059.69     39.41 o 
 -10   4   7     2521.08     2488.86     72.02 o 
  -8   4   7        4.04       11.70      5.35 o 
  -6   4   7      769.03      725.75     27.36 o 
  -4   4   7       94.51      103.68      9.90 o 
  -2   4   7     6325.54     6003.79    169.30 o 
   0   4   7     2626.75     2505.12     76.50 o 
   2   4   7        6.30       21.64      6.13 o 
   4   4   7     1291.94     1316.09     59.70 o 
   6   4   7      221.41      258.71     44.63 o 
   8   4   7     1081.44     1049.38     54.48 o 
  10   4   7     2153.71     2190.01     96.02 o 
 -13   5   7       82.18       64.86     13.29 o 
 -11   5   7       13.58        4.39      7.63 o 
  -9   5   7        3.35       -2.09      5.50 o 
  -7   5   7     6774.53     6678.20    195.16 o 
  -5   5   7      420.69      403.32     20.02 o 
  -3   5   7      908.72      981.91     36.47 o 
  -1   5   7      228.90      168.31     12.88 o 
   1   5   7      756.87      834.62     31.94 o 
   3   5   7      586.70      502.74     20.00 o 
   5   5   7     1866.19     1801.94     78.10 o 
   7   5   7       81.80      100.47     17.50 o 
   9   5   7        6.07       10.11     11.24 o 
  11   5   7      226.80      214.89     27.24 o 
 -12   6   7      118.37      119.75     16.81 o 
 -10   6   7      405.22      419.19     26.78 o 
  -8   6   7     1910.31     1857.15     80.14 o 
  -6   6   7      205.47      217.10     35.41 o 
  -4   6   7      176.22      166.15     23.35 o 
  -2   6   7       19.89       23.73      6.80 o 
   0   6   7     3695.09     3546.77    105.48 o 
   2   6   7      957.20     1029.35     37.92 o 
   4   6   7      845.93      806.36     43.59 o 
   6   6   7     1273.61     1356.37     64.89 o 
   8   6   7      147.98       88.95     48.71 o 
  10   6   7        6.69        7.26     12.29 o 
 -11   7   7        3.50       -1.78      7.92 o 
  -9   7   7      362.03      462.12     27.57 o 
  -7   7   7       13.93       12.79      8.36 o 
  -5   7   7     1675.51     1560.09     54.01 o 
  -3   7   7     1263.76     1077.97     48.91 o 
  -1   7   7      488.58      537.02     49.16 o 
   1   7   7      200.27      210.92     15.35 o 
   3   7   7        6.48        3.85      4.48 o 
   5   7   7      445.22      407.56     31.64 o 
   7   7   7      592.77      643.89     41.44 o 
   9   7   7       12.09       15.99     12.31 o 
 -10   8   7      164.15      108.14     15.44 o 
  -8   8   7      783.57      788.28     45.22 o 
  -6   8   7      527.66      549.39     34.95 o 
  -4   8   7        5.26        6.00      7.55 o 
  -2   8   7        3.90        0.56      4.56 o 
   0   8   7      647.72      677.71     36.37 o 
   2   8   7     1048.82      991.81     38.04 o 
   4   8   7      181.70      121.13     17.98 o 
   6   8   7        8.11       14.43     11.11 o 
   8   8   7      684.13      732.30     47.22 o 
  -9   9   7      224.87      251.99     27.25 o 
  -7   9   7      684.51      718.11     42.67 o 
  -5   9   7       44.07       36.15     11.23 o 
  -3   9   7     4393.08     4163.66    125.39 o 
  -1   9   7      321.90      314.61     20.54 o 
   1   9   7      732.88      689.25     30.42 o 
   3   9   7      308.81      334.17     21.38 o 
   5   9   7     1251.47     1286.00     64.38 o 
   7   9   7        2.32        7.59     11.03 o 
  -8  10   7       14.98       28.70     12.72 o 
  -6  10   7       33.44       14.23     10.35 o 
  -4  10   7     1063.70     1048.13     42.45 o 
  -2  10   7     1145.75     1274.85     48.32 o 
   0  10   7     3821.66     3769.43    115.00 o 
   2  10   7      281.72      295.23     19.95 o 
   4  10   7       34.76       36.73     12.92 o 
   6  10   7      270.49      316.16     31.23 o 
  -7  11   7      322.20      428.31     34.59 o 
  -5  11   7        7.12        1.02      8.77 o 
  -3  11   7      553.00      586.30     29.76 o 
  -1  11   7     3250.10     3070.06    206.45 o 
   1  11   7       96.31       83.76     12.55 o 
   3  11   7      420.93      390.22     25.48 o 
   5  11   7      231.96      223.25     27.16 o 
  -6  12   7       21.27       39.41     14.11 o 
  -4  12   7        0.32        6.67      9.39 o 
  -2  12   7      880.45      922.50     40.32 o 
   0  12   7       73.88       75.29     12.22 o 
   2  12   7      531.12      582.37     27.05 o 
   4  12   7      214.50      217.95     27.51 o 
  -3  13   7      219.18      176.10     23.18 o 
  -1  13   7      831.23      714.86     59.38 o 
   1  13   7      131.17      196.53     19.38 o 
 -12   0   8      353.42      298.25     27.65 o 
 -10   0   8        1.65       -0.59      6.71 o 
  -8   0   8     2617.82     2547.28    101.25 o 
  -6   0   8     3164.85     3016.16    124.97 o 
  -4   0   8     1091.75     1133.61     71.92 o 
  -2   0   8     3564.52     3791.72    134.32 o 
   0   0   8      120.95       78.62     14.96 o 
   2   0   8      908.36      877.09     39.27 o 
   4   0   8     1943.41     1771.40    103.08 o 
   6   0   8     1317.94     1141.19     74.81 o 
   8   0   8     2165.54     2209.68    129.92 o 
  10   0   8        1.65        6.73     13.62 o 
 -13   1   8      549.99      558.03     27.06 o 
 -11   1   8      231.62      227.20     31.58 o 
  -9   1   8      269.18      272.44     25.73 o 
  -7   1   8     2878.04     2626.35     72.85 o 
  -5   1   8     1894.76     2014.63     57.02 o 
  -3   1   8      598.95      599.96     24.87 o 
  -1   1   8        9.15       12.73      6.48 o 
   1   1   8     2214.65     2289.09     60.91 o 
   3   1   8      163.27      168.72     19.67 o 
   5   1   8     4594.46     4522.11    166.57 o 
   7   1   8      673.25      751.72     71.54 o 
   9   1   8      219.09      229.44     22.64 o 
  11   1   8       12.87       14.97      9.20 o 
 -12   2   8      346.94      386.99     22.21 o 
 -10   2   8      331.01      294.68     24.29 o 
  -8   2   8     1189.59     1196.69     39.49 o 
  -6   2   8      471.90      486.62     20.48 o 
  -4   2   8        4.71        1.85      5.00 o 
  -2   2   8     1030.17     1131.42     39.63 o 
   0   2   8     2983.69     3155.32     93.62 o 
   2   2   8      649.93      639.99     37.27 o 
   4   2   8     1848.08     1842.48    112.58 o 
   6   2   8      120.02      127.69     17.87 o 
   8   2   8      201.34      188.36     23.04 o 
  10   2   8      340.05      321.98     65.65 o 
 -13   3   8       68.92       96.96     13.35 o 
 -11   3   8        0.02        8.76      6.34 o 
  -9   3   8      196.37      188.82     14.15 o 
  -7   3   8      166.73      123.02     11.00 o 
  -5   3   8        1.05        0.51      5.38 o 
  -3   3   8     1037.64     1041.35     37.26 o 
  -1   3   8     1282.69     1256.52     43.12 o 
   1   3   8      657.26      687.69     27.82 o 
   3   3   8       34.45       37.87     11.62 o 
   5   3   8       93.53       63.06     13.27 o 
   7   3   8       82.77       70.30     17.13 o 
   9   3   8       45.83       49.18     14.68 o 
 -12   4   8      113.82      111.23     29.00 o 
 -10   4   8      391.32      340.96     24.28 o 
  -8   4   8      172.32      173.18     14.52 o 
  -6   4   8       40.83       24.78      7.32 o 
  -4   4   8       42.19       39.43      6.98 o 
  -2   4   8      228.19      247.40     15.85 o 
   0   4   8      173.41      176.37     14.07 o 
   2   4   8      256.55      241.19     15.46 o 
   4   4   8     1478.92     1586.58     92.67 o 
   6   4   8      300.82      235.64     23.97 o 
   8   4   8      402.79      378.47     32.17 o 
  10   4   8      155.96      184.25     44.89 o 
 -11   5   8      429.82      451.30     29.47 o 
  -9   5   8     2821.56     2852.44    117.13 o 
  -7   5   8      257.86      203.35     18.19 o 
  -5   5   8     1807.13     1734.79     94.44 o 
  -3   5   8       14.27       17.04      6.13 o 
  -1   5   8      812.86      791.64     31.73 o 
   1   5   8     1118.77     1096.23     40.19 o 
   3   5   8      536.44      515.14     25.33 o 
   5   5   8     4860.73     4562.15    171.94 o 
   7   5   8      507.69      404.73     33.23 o 
   9   5   8     1135.74     1092.47    114.92 o 
 -12   6   8      470.27      498.50     42.38 o 
 -10   6   8      115.05      147.47     31.03 o 
  -8   6   8     2590.36     2475.58     84.58 o 
  -6   6   8      605.72      663.38     38.62 o 
  -4   6   8        2.10        0.58      4.53 o 
  -2   6   8       98.39      103.74     11.56 o 
   0   6   8      648.71      681.97     37.18 o 
   2   6   8      758.45      786.19     32.14 o 
   4   6   8      953.52     1027.34     53.28 o 
   6   6   8     1974.18     1731.22    194.29 o 
   8   6   8      179.18      244.01     69.21 o 
 -11   7   8       44.98       50.00     16.94 o 
  -9   7   8        0.63        2.17      7.53 o 
  -7   7   8     2447.67     2734.50    110.95 o 
  -5   7   8      220.86      186.47     21.36 o 
  -3   7   8     1371.12     1308.23     68.92 o 
  -1   7   8     3202.88     3435.65    104.86 o 
   1   7   8      487.08      501.86     31.80 o 
   3   7   8      300.69      315.13     21.19 o 
   5   7   8      500.16      466.53     44.74 o 
   7   7   8     4728.19     4748.75    183.03 o 
   9   7   8      346.81      299.39     32.58 o 
 -10   8   8      532.12      574.62     79.54 o 
  -8   8   8      344.75      372.03     31.98 o 
  -6   8   8     2025.23     1875.91     82.74 o 
  -4   8   8      109.44       82.30     11.21 o 
  -2   8   8      143.98      146.71     14.83 o 
   0   8   8      103.88      118.92     13.10 o 
   2   8   8     2632.98     2505.66     80.42 o 
   4   8   8      449.48      495.42     50.51 o 
   6   8   8       65.67       56.21     15.96 o 
   8   8   8      134.05      150.04     24.38 o 
  -9   9   8       48.92       45.85     15.00 o 
  -7   9   8     1261.60     1324.70     65.97 o 
  -5   9   8      300.72      363.93     23.22 o 
  -3   9   8        7.34       11.27      6.85 o 
  -1   9   8      411.28      454.18     31.25 o 
   1   9   8      661.54      645.69     71.70 o 
   3   9   8      382.88      400.96     25.46 o 
   5   9   8       21.56       14.99     11.08 o 
   7   9   8       29.73       35.97     15.47 o 
  -8  10   8        0.46        0.75     10.26 o 
  -6  10   8      235.11      253.24     27.04 o 
  -4  10   8       28.94       30.26     10.00 o 
  -2  10   8        0.48        4.35      7.01 o 
   0  10   8     1456.06     1410.04     52.77 o 
   2  10   8      624.25      616.04     29.67 o 
   4  10   8      132.25      141.98     22.32 o 
   6  10   8       38.80       27.15     14.13 o 
  -7  11   8        5.56       15.20     11.44 o 
  -5  11   8      271.08      281.44     39.98 o 
  -3  11   8       40.27       40.00     10.23 o 
  -1  11   8      135.64      137.16     15.42 o 
   1  11   8        5.67       14.27      7.85 o 
   3  11   8      496.11      478.31     29.65 o 
   5  11   8        2.43        5.43     12.13 o 
  -4  12   8      490.30      475.29     36.60 o 
  -2  12   8       97.48       85.13     13.57 o 
   0  12   8      192.16      192.18     18.84 o 
   2  12   8     1216.64     1265.33     52.19 o 
 -11   1   9      526.82      537.74     35.76 o 
  -9   1   9      120.46      151.16     22.28 o 
  -7   1   9     1172.72     1132.66     59.83 o 
  -5   1   9        5.06        0.42      5.89 o 
  -3   1   9     1116.78     1179.45     41.75 o 
  -1   1   9     3075.53     3089.59     92.98 o 
   1   1   9        5.82        4.40      3.96 o 
   3   1   9       23.13        9.97      7.59 o 
   5   1   9      121.10      113.98     15.89 o 
   7   1   9      115.94      176.14     29.55 o 
   9   1   9      344.81      341.34     31.07 o 
 -12   2   9     1685.03     1797.92     58.12 o 
 -10   2   9       87.90       81.39     10.74 o 
  -8   2   9     1745.04     1559.48     49.37 o 
  -6   2   9      733.76      662.18     77.63 o 
  -4   2   9      664.18      682.33     36.84 o 
  -2   2   9       29.21       24.65      6.13 o 
   0   2   9     5879.65     5892.43    167.20 o 
   2   2   9     1069.82     1002.56     32.44 o 
   4   2   9       85.92       90.83     15.47 o 
   6   2   9     1898.43     1902.34    106.23 o 
   8   2   9       19.52       37.45     13.29 o 
  10   2   9        5.02        7.92     12.32 o 
 -11   3   9      386.53      358.42     25.27 o 
  -9   3   9      145.06      161.22     16.52 o 
  -7   3   9       48.46       45.99     11.60 o 
  -5   3   9     4272.72     4182.03    154.41 o 
  -3   3   9      769.80      767.32     30.83 o 
  -1   3   9     2837.64     2914.32     88.77 o 
   1   3   9      115.68      134.76     12.83 o 
   3   3   9      253.94      236.49     22.66 o 
   5   3   9     2221.61     2197.13    114.32 o 
   7   3   9      448.68      497.83     35.82 o 
   9   3   9      492.87      527.62     75.99 o 
 -12   4   9      300.06      292.38     25.44 o 
 -10   4   9      166.04      162.42     18.16 o 
  -8   4   9        3.25        2.35      5.44 o 
  -6   4   9     1903.03     2006.66    121.15 o 
  -4   4   9     1489.54     1298.19     48.16 o 
  -2   4   9      188.76      161.39     13.85 o 
   0   4   9      315.59      298.31     18.63 o 
   2   4   9     1618.46     1687.69     69.39 o 
   4   4   9      623.16      634.66     38.56 o 
   6   4   9      452.54      419.37     33.01 o 
   8   4   9      384.31      453.43     36.69 o 
 -11   5   9      561.74      652.64     37.64 o 
  -9   5   9        1.12        4.38      7.26 o 
  -7   5   9     1949.56     1923.33     84.28 o 
  -5   5   9      239.88      229.76     23.43 o 
  -3   5   9       38.76       46.50      8.64 o 
  -1   5   9     2796.07     2666.84    105.53 o 
   1   5   9     3392.09     3372.31    102.31 o 
   3   5   9      928.39      962.10     50.71 o 
   5   5   9       16.83       23.89     10.68 o 
   7   5   9     2001.59     2130.98     95.07 o 
   9   5   9       28.98       41.80     16.39 o 
 -10   6   9      136.81      104.05     16.23 o 
  -8   6   9        1.60        3.26      8.62 o 
  -6   6   9     1495.57     1667.51     75.55 o 
  -4   6   9      468.66      439.70     96.83 o 
  -2   6   9     1364.04     1296.57     47.66 o 
   0   6   9      356.13      352.45     20.97 o 
   2   6   9      625.22      694.86     30.68 o 
   4   6   9       71.41       60.82     18.33 o 
   6   6   9      163.01      194.08     44.47 o 
   8   6   9      615.05      631.38     51.11 o 
  -9   7   9        9.40        2.55      9.43 o 
  -7   7   9        0.10        0.55      8.28 o 
  -5   7   9      305.00      274.39     26.29 o 
  -3   7   9       87.21       83.80     11.80 o 
  -1   7   9     1545.73     1536.66     54.96 o 
   1   7   9       58.57       59.21      9.76 o 
   3   7   9        8.56       14.08     10.14 o 
   5   7   9        0.41        4.81     10.34 o 
   7   7   9       29.82       25.66     15.49 o 
  -8   8   9      321.33      307.72     30.20 o 
  -6   8   9      137.85      139.96     20.41 o 
  -4   8   9        0.43       -1.14      5.84 o 
  -2   8   9     1161.78     1120.48     53.66 o 
   0   8   9      330.82      352.12     22.26 o 
   2   8   9      690.09      777.54     34.14 o 
   4   8   9        1.07        3.36     12.37 o 
   6   8   9       34.25       24.80     14.12 o 
  -7   9   9       56.79       46.36     15.13 o 
  -5   9   9      148.04      171.18     23.04 o 
  -3   9   9     1214.37     1220.08     48.05 o 
  -1   9   9      124.08      128.43     20.22 o 
   1   9   9     1280.29     1196.87     75.64 o 
   3   9   9       36.64       13.75     11.45 o 
   5   9   9      202.21      174.57     52.49 o 
  -6  10   9     1910.12     2102.30     94.09 o 
  -4  10   9     1038.68      976.10     58.05 o 
  -2  10   9      518.88      518.69     60.85 o 
   0  10   9        9.52       18.90      8.15 o 
   2  10   9        2.06       -0.64      7.72 o 
   4  10   9     1464.86     1575.42     78.23 o 
  -5  11   9      503.01      473.87     51.42 o 
  -3  11   9     1419.72     1496.62     57.58 o 
  -1  11   9      226.49      240.68     20.88 o 
   1  11   9        0.51       -3.27      7.35 o 
   3  11   9       90.17      100.70     20.43 o 
 -12   0  10      142.88      177.19     24.41 o 
 -10   0  10      346.53      456.51     52.05 o 
  -8   0  10      911.75      895.98     47.88 o 
  -6   0  10     4512.70     4322.22    227.95 o 
  -4   0  10      192.79      182.38     28.01 o 
  -2   0  10       10.80        5.88      6.46 o 
   0   0  10      774.16      811.82     40.82 o 
   2   0  10     5847.66     5886.21    300.89 o 
   4   0  10       48.37       64.39     18.17 o 
 -11   1  10      557.83      563.19     28.80 o 
  -9   1  10      111.55      111.38     12.76 o 
  -7   1  10     2071.89     2107.00     72.16 o 
  -5   1  10      128.99       98.48     26.78 o 
  -3   1  10      449.81      454.84     34.20 o 
  -1   1  10     2604.00     2567.01     80.41 o 
   1   1  10     3752.45     4047.63    119.74 o 
   3   1  10       21.81       23.52     12.64 o 
   5   1  10       33.74       35.36     12.06 o 
   7   1  10      128.92       93.97     51.81 o 
   9   1  10      102.79      113.42     21.16 o 
 -10   2  10       46.97       17.52      9.69 o 
  -8   2  10        1.05        8.25      7.40 o 
  -6   2  10       52.34       58.31     13.01 o 
  -4   2  10     2523.27     2486.15    104.43 o 
  -2   2  10       31.59       21.04      6.73 o 
   0   2  10     1215.99     1131.10     41.79 o 
   2   2  10       40.45       26.46     10.85 o 
   4   2  10      281.31      258.82     25.32 o 
   6   2  10      151.39      167.39     33.67 o 
   8   2  10       11.69        6.44     11.74 o 
 -11   3  10      161.76      170.80     19.35 o 
  -9   3  10       34.51       31.11      9.42 o 
  -7   3  10     1252.18     1238.61     59.84 o 
  -5   3  10     3824.60     3573.63    136.12 o 
  -3   3  10      137.07      138.76     17.12 o 
  -1   3  10      691.80      670.08     29.04 o 
   1   3  10        9.57        6.93      6.39 o 
   3   3  10      341.99      323.08     27.59 o 
   5   3  10        0.03        3.95     10.90 o 
   7   3  10        7.49       12.03     11.58 o 
 -10   4  10        0.05        7.92      9.07 o 
  -8   4  10       43.07       17.55      8.12 o 
  -6   4  10        1.22        2.08      5.76 o 
  -4   4  10     2356.93     2221.59     75.01 o 
  -2   4  10       87.48       87.32     11.41 o 
   0   4  10      212.34      252.35     19.99 o 
   2   4  10      217.40      229.04     24.21 o 
   4   4  10        2.05       -1.21      8.90 o 
   6   4  10       74.58       73.30     17.15 o 
   8   4  10       54.39       29.31     15.23 o 
  -9   5  10       41.55       36.37     13.86 o 
  -7   5  10       69.58       52.64     13.64 o 
  -5   5  10      402.58      388.99     39.60 o 
  -3   5  10     1615.43     1584.20    170.20 o 
  -1   5  10      276.15      287.67     19.58 o 
   1   5  10     1625.79     1575.35     55.70 o 
   3   5  10       74.04       86.62     17.45 o 
   5   5  10      196.16      198.28     26.35 o 
   7   5  10      519.02      489.52     39.60 o 
 -10   6  10      150.45      107.40     28.86 o 
  -8   6  10     1474.51     1421.70     70.58 o 
  -6   6  10      347.76      426.44     34.17 o 
  -4   6  10      338.97      270.16     26.18 o 
  -2   6  10      215.69      236.79     18.29 o 
   0   6  10     1178.41     1161.59     44.79 o 
   2   6  10      625.93      561.06     50.45 o 
   4   6  10      860.72      837.50     49.56 o 
   6   6  10      382.31      423.00     37.32 o 
  -9   7  10      391.41      378.41     35.71 o 
  -7   7  10     1315.29     1223.36     84.20 o 
  -5   7  10      759.01      771.64     45.36 o 
  -3   7  10       64.74       63.40     11.03 o 
  -1   7  10      829.57      810.21     35.57 o 
   1   7  10      330.91      347.04     29.38 o 
   3   7  10     2138.31     1994.03     90.86 o 
   5   7  10       24.56       13.49     13.21 o 
  -8   8  10       56.55       68.69     17.46 o 
  -6   8  10      909.56      914.16     52.39 o 
  -4   8  10        1.15       -4.78      7.65 o 
  -2   8  10      285.68      260.02     20.43 o 
   0   8  10       55.62       45.36     10.24 o 
   2   8  10     1077.94     1130.90    101.64 o 
   4   8  10      184.85      213.63     27.57 o 
  -7   9  10       74.60       87.66     18.74 o 
  -5   9  10      583.92      609.00     42.01 o 
  -3   9  10       82.39       90.10     13.32 o 
  -1   9  10       85.99       73.14     13.88 o 
   1   9  10      414.21      413.05     25.52 o 
   3   9  10       77.97       52.94     22.95 o 
  -4  10  10       29.38       49.15     14.95 o 
  -2  10  10      385.84      389.56     26.06 o 
   0  10  10       97.86       83.02     13.40 o 
   2  10  10       77.25       36.14     15.02 o 
  -9   1  11       22.50        0.94      7.97 o 
  -7   1  11      586.30      498.21     47.12 o 
  -5   1  11     1120.55     1089.19     54.48 o 
  -3   1  11      161.09      152.79     19.03 o 
  -1   1  11       16.63       18.33      6.88 o 
   1   1  11        9.23        7.66      9.50 o 
   3   1  11      193.09      170.68     21.46 o 
   5   1  11       64.83       63.00     23.94 o 
 -10   2  11        7.10        5.62      8.32 o 
  -8   2  11       27.51       32.25     12.16 o 
  -6   2  11      593.16      615.34     44.34 o 
  -4   2  11     4515.06     5052.72    241.24 o 
  -2   2  11      405.80      454.33     43.63 o 
   0   2  11       64.75       84.06     14.18 o 
   2   2  11      111.65      110.69     17.73 o 
   4   2  11      163.97      192.91     23.70 o 
   6   2  11      258.50      230.38     27.16 o 
  -9   3  11      332.00      306.04     29.47 o 
  -7   3  11     1366.45     1481.31     69.73 o 
  -5   3  11      781.67      793.69     44.42 o 
  -3   3  11     1257.66     1300.36     60.35 o 
  -1   3  11        9.73       13.51      7.06 o 
   1   3  11     1335.94     1195.96     81.22 o 
   3   3  11      474.70      532.44     37.06 o 
   5   3  11        0.64        2.50     10.11 o 
   7   3  11      282.95      350.29     49.55 o 
 -10   4  11      393.54      431.24     38.57 o 
  -8   4  11       35.56       24.76     10.74 o 
  -6   4  11     1211.88     1273.07     59.14 o 
  -4   4  11     1863.43     1827.19     65.59 o 
  -2   4  11       85.69       96.19     21.99 o 
   0   4  11       40.84       42.77      9.61 o 
   2   4  11     1045.80     1083.16     57.30 o 
   4   4  11        0.45        4.54     10.88 o 
   6   4  11      714.23      665.22     65.00 o 
  -9   5  11      143.70      170.66     41.52 o 
  -7   5  11        5.79        8.18     17.23 o 
  -5   5  11      236.60      226.59     25.89 o 
  -3   5  11      627.29      601.53     38.51 o 
  -1   5  11      880.34      796.26     35.30 o 
   1   5  11       78.53       79.83     21.59 o 
   3   5  11       16.17       -9.04      9.26 o 
   5   5  11      210.06      219.99     27.85 o 
  -8   6  11        4.88        4.25     10.15 o 
  -6   6  11      352.05      359.86     33.11 o 
  -4   6  11       57.79       69.92     16.30 o 
  -2   6  11       61.87       71.47     13.36 o 
   0   6  11       70.92       47.77     10.52 o 
   2   6  11        2.13       -4.80      9.85 o 
   4   6  11      304.26      305.75     32.29 o 
  -7   7  11     1200.95     1293.15     82.03 o 
  -5   7  11      552.70      530.00     38.99 o 
  -3   7  11      662.69      707.39     43.44 o 
  -1   7  11      316.75      299.74     21.98 o 
   1   7  11      238.78      274.69     37.79 o 
   3   7  11      187.83      214.72     28.65 o 
  -6   8  11     1057.36     1032.84     58.38 o 
  -4   8  11        5.90       -2.04     10.09 o 
  -2   8  11      782.86      731.16     35.35 o 
   0   8  11       65.55       61.20     11.70 o 
   2   8  11      338.64      315.37     76.32 o 
  -5   9  11      668.98      683.77     64.99 o 
  -3   9  11      476.80      520.29     39.46 o 
  -1   9  11      342.27      312.80     23.61 o 
   1   9  11      186.05      160.71     31.53 o 
  -8   0  12      107.30       85.07     23.73 o 
  -6   0  12      435.91      355.38     42.94 o 
  -4   0  12      777.64      775.79     61.75 o 
  -2   0  12     3954.98     4044.77    214.11 o 
   0   0  12       50.03       52.85     15.15 o 
   2   0  12      619.39      632.33     59.48 o 
   4   0  12       17.24       15.01     17.85 o 
   6   0  12      341.88      352.41     51.27 o 
  -9   1  12      890.61     1012.04     56.19 o 
  -7   1  12      342.78      332.63     30.10 o 
  -5   1  12        4.49        0.53      8.22 o 
  -3   1  12      903.19     1006.80     51.73 o 
  -1   1  12        1.51        8.43      8.15 o 
   1   1  12      771.14      748.69     62.55 o 
   3   1  12      136.51       97.16     28.91 o 
   5   1  12       17.21       12.66     19.88 o 
  -8   2  12       80.63       97.13     18.38 o 
  -6   2  12      117.79      125.72     20.34 o 
  -4   2  12     1484.62     1442.69     67.72 o 
  -2   2  12       74.59       61.57     14.07 o 
   0   2  12       10.33       13.65      9.97 o 
   2   2  12      163.60      192.75     23.89 o 
   4   2  12      331.15      290.66     43.94 o 
  -9   3  12       22.24       23.35     12.82 o 
  -7   3  12       77.98       62.73     15.07 o 
  -5   3  12      838.80      812.89     46.25 o 
  -3   3  12      263.66      238.72     24.20 o 
  -1   3  12       12.28        6.98      7.43 o 
   1   3  12      175.19      147.88     22.44 o 
   3   3  12      605.02      603.01     41.76 o 
   5   3  12       33.22        0.51     11.80 o 
  -8   4  12       63.84       63.85     17.43 o 
  -6   4  12      554.41      491.57     30.72 o 
  -4   4  12      160.77      167.31     23.84 o 
  -2   4  12      132.62      138.63     27.42 o 
   0   4  12      293.22      349.77     23.98 o 
   2   4  12       27.93       17.04     15.23 o 
   4   4  12      141.70      184.70     26.68 o 
  -7   5  12      151.97      151.11     33.40 o 
  -5   5  12      754.23      862.71     51.00 o 
  -3   5  12       81.77       93.30     18.20 o 
  -1   5  12      535.07      519.69     29.07 o 
   1   5  12      968.72     1069.47     79.38 o 
   3   5  12      157.84      181.03     25.66 o 
  -6   6  12      204.62      237.13     39.98 o 
  -4   6  12      196.49      219.12     34.85 o 
  -2   6  12      374.46      405.17     33.69 o 
   0   6  12      583.23      584.14     89.69 o 
   2   6  12       10.28       12.03     12.91 o 
  -5   7  12       21.37       43.96     15.50 o 
  -3   7  12        0.95        2.37     11.06 o 
  -1   7  12     1675.83     1730.03     66.79 o 
   1   7  12      307.05      264.77     38.70 o 
  -2   8  12       11.87        8.89     17.20 o 
  -7   1  13       88.43       70.83     34.12 o 
  -5   1  13      338.18      360.47     31.79 o 
  -3   1  13     1005.83     1043.08     54.44 o 
  -1   1  13      218.91      217.84     35.20 o 
   1   1  13       95.73      138.10     23.30 o 
   3   1  13      817.62      883.65     76.62 o 
  -6   2  13      440.56      452.14     37.32 o 
  -4   2  13        0.97        1.34      9.34 o 
  -2   2  13      189.06      275.23     26.40 o 
   2   2  13       37.76       58.03     23.62 o 
  -5   3  13      335.09      367.74     32.10 o 
  -3   3  13      670.94      696.48     50.44 o 
  -1   3  13      115.36      117.00     37.81 o 
   1   3  13      270.09      353.01     43.99 o 
  -6   4  13       27.23       11.40     13.80 o 
  -4   4  13      876.40     1009.25     57.86 o 
  -2   4  13      505.11      568.90     43.93 o 
   2   4  13      939.98      969.41     57.73 o 
  -3   5  13      394.91      493.54     39.67 o 
  -1   5  13       18.85       22.34     13.55 o 
  -2   0  14     2382.05     2542.59    149.90 o 
                                                 
